# Supplementary material for: Skeletal muscle p53‐depletion uncovers a mechanism of fuel usage suppression that enables efficient energy conservation
Source: J Cachexia Sarcopenia Muscle. 2024 Jul 15;15(5):1772–84. doi: 10.1002/jcsm.13529 (PMC11446685; doi:10.1002/jcsm.13529)
Supplement: Supplementary file 2 — Table S1. Transcriptomic analysis of upregulated KEGG pathways in quadriceps muscle by fasting (16 hours) compared with fed mice. Table S2. Transcriptomic analysis of downregulated KEGG pathways in quadriceps muscle by fasting (16 hours) compared with fed mice. Table S3. Transcriptomic analysis of upregulated genes (upregulated by fasting [16 hours] compared with fed control mice) appearing in KEGG pathway analysis of quadriceps muscle. Table S4. Transcriptomic analysis of downregulated genes (downregulated by fasting [16 hours] compared with fed control mice) appearing in KEGG pathway analysis of quadriceps muscle. Table S5. Transcriptomic analysis of upregulated KEGG pathways in quadriceps muscle of p53MKO mice compared to control mice with ad libitum feeding. Table S6. Transcriptomic analysis of downregulated KEGG pathways in quadriceps muscle of p53MKO mice compared to control mice with ad libitum feeding. Table S7. Transcriptomic analysis of upregulated gene ontology terms (biological processes) in quadriceps muscle of p53MKO mice compared to control mice with ad libitum feeding. Table S8. Transcriptomic analysis of downregulated gene ontology terms (biological processes) in quadriceps muscle of p53MKO mice compared to control mice with ad libitum feeding. Table S9. Transcriptomic analysis of upregulated KEGG pathways in quadriceps muscle of p53MKO mice compared to control mice, after acute endurance exercise. Table S10. Transcriptomic analysis of downregulated KEGG pathways in quadriceps muscle of p53MKO mice compared to control mice, after acute endurance exercise. [file JCSM-15-1772-s002.xlsx]

## Sheet: Table S1
Category	Term	Count	%	PValue	Genes	List Total	Pop Hits	Pop Total	Fold Enrichment	Bonferroni	Benjamini	FDR
KEGG_PATHWAY	mmu04115:p53 signaling pathway	12	0.0121803	3.48164e-06	CDKN1A, PPM1D, SIAH1A, SERPINE1, GADD45G, FAS, SESN2, GADD45B, IGFBP3, CCNG2, GADD45A, SESN1	228	67	7691	6.04163	0.000783063	0.000783063	0.00444785
KEGG_PATHWAY	mmu04068:FoxO signaling pathway	16	0.0162404	8.55071e-06	GABARAPL1, RBL2, BNIP3, FOXO1, FOXO3, CCNG2, IGF1R, CDKN1A, CDKN1B, GADD45G, FBXO32, CAT, GADD45B, INSR, GADD45A, PIK3R1	228	134	7691	4.02776	0.00192207	0.000961496	0.0109233
KEGG_PATHWAY	mmu05202:Transcriptional misregulation in cancer	16	0.0162404	0.000100782	JUP, IGF1R, CDKN1A, KDM6A, SIN3A, CEBPB, CDKN1B, SP1, REL, ELK4, PER2, FOXO1, H3F3B, ZBTB16, RUNX1, IGFBP3	228	165	7691	3.27103	0.0224219	0.00753053	0.128677
KEGG_PATHWAY	mmu04066:HIF-1 signaling pathway	12	0.0121803	0.000194729	IGF1R, CDKN1A, EIF4EBP1, CDKN1B, HMOX1, SERPINE1, MKNK2, EGLN3, INSR, PIK3R1, ARNT, IL6RA	228	102	7691	3.96852	0.0428722	0.0108948	0.24849
KEGG_PATHWAY	mmu04710:Circadian rhythm	6	0.00609013	0.00194449	CRY2, PER2, PER1, RORC, RORA, FBXL3	228	31	7691	6.52886	0.354634	0.0838612	2.45593
KEGG_PATHWAY	mmu05205:Proteoglycans in cancer	15	0.0152253	0.00266415	FGFR1, ERBB3, ELK1, FLNC, FZD4, CTSL, IGF1R, CDKN1A, CBLB, GAB1, WNT11, PTCH1, FAS, PIK3R1, SLC9A1	228	203	7691	2.49255	0.451317	0.095198	3.35069
KEGG_PATHWAY	mmu04012:ErbB signaling pathway	9	0.0091352	0.00400545	CDKN1A, EIF4EBP1, CBLB, CDKN1B, ERBB3, GSK3B, GAB1, ELK1, PIK3R1	228	87	7691	3.48956	0.594663	0.121031	4.99818
KEGG_PATHWAY	mmu04978:Mineral absorption	6	0.00609013	0.00544277	FTL1, SLC30A1, HMOX1, MT2, MT1, SLC40A1	228	39	7691	5.18961	0.707113	0.142296	6.73485
KEGG_PATHWAY	mmu04010:MAPK signaling pathway	16	0.0162404	0.00730971	FGFR1, CACNA1I, MKNK2, ELK1, CACNB4, FLNC, DAXX, DUSP4, MAP3K6, ELK4, GADD45G, MAP3K8, HSPB1, FAS, GADD45B, GADD45A	228	251	7691	2.15028	0.808089	0.167576	8.94692
KEGG_PATHWAY	mmu04110:Cell cycle	10	0.0101502	0.0108953	CDKN1A, CDKN1B, MCM7, RBL2, CDC14B, GSK3B, GADD45G, TFDP2, GADD45B, GADD45A	228	124	7691	2.72036	0.914982	0.21846	13.0603
KEGG_PATHWAY	mmu04390:Hippo signaling pathway	11	0.0111652	0.0137173	PARD6B, TRP53BP2, GSK3B, RASSF1, SERPINE1, MPP5, WNT11, BMPR1B, FZD4, BMP8A, LLGL2	228	151	7691	2.45733	0.955299	0.246121	16.1766
KEGG_PATHWAY	mmu04070:Phosphatidylinositol signaling system	8	0.00812018	0.0242137	MTMR14, PI4K2A, SYNJ2, INPP4A, MTMR4, IP6K3, PIK3R1, TMEM55B	228	97	7691	2.78206	0.995975	0.36846	26.8857
KEGG_PATHWAY	mmu04140:Regulation of autophagy	4	0.00406009	0.0400271	GABARAPL1, ULK1, ATG14, ATG13	228	26	7691	5.18961	0.999898	0.50689	40.6596
KEGG_PATHWAY	mmu05215:Prostate cancer	7	0.00710516	0.0452172	FGFR1, IGF1R, CDKN1A, CDKN1B, GSK3B, FOXO1, PIK3R1	228	88	7691	2.68326	0.99997	0.524623	44.6302
KEGG_PATHWAY	mmu00380:Tryptophan metabolism	5	0.00507511	0.0490587	CYP1B1, EHHADH, LAO1, CAT, INMT	228	47	7691	3.58856	0.999988	0.529775	47.4099
KEGG_PATHWAY	mmu04910:Insulin signaling pathway	9	0.0091352	0.0548919	EIF4EBP1, CBLB, SOCS2, GSK3B, MKNK2, FOXO1, ELK1, INSR, PIK3R1	228	140	7691	2.16852	0.999997	0.547927	51.3855
KEGG_PATHWAY	mmu00310:Lysine degradation	5	0.00507511	0.0665714	EHHADH, SETD1B, KMT2B, SETD1A, SETD2	228	52	7691	3.24351	1	0.598196	58.5263
KEGG_PATHWAY	mmu05200:Pathways in cancer	18	0.0182704	0.0752473	FGFR1, EGLN3, FOXO1, ZBTB16, FZD4, ARNT, JUP, IGF1R, CDKN1A, CBLB, CDKN1B, GSK3B, RASSF1, WNT11, PTCH1, FAS, RUNX1, PIK3R1	228	395	7691	1.53718	1	0.623885	63.1902
KEGG_PATHWAY	mmu05221:Acute myeloid leukemia	5	0.00507511	0.0826163	JUP, EIF4EBP1, ZBTB16, RUNX1, PIK3R1	228	56	7691	3.01183	1	0.639815	66.7667
KEGG_PATHWAY	mmu04152:AMPK signaling pathway	8	0.00812018	0.0840359	IGF1R, EIF4EBP1, PFKFB4, MLYCD, FOXO1, FOXO3, INSR, PIK3R1	228	128	7691	2.10828	1	0.627495	67.4177
KEGG_PATHWAY	mmu00450:Selenocompound metabolism	3	0.00304507	0.0882332	CTH, TXNRD1, INMT	228	17	7691	5.95279	1	0.628308	69.2746

## Sheet: Table S2
Category	Term	Count	%	PValue	Genes	List Total	Pop Hits	Pop Total	Fold Enrichment	Bonferroni	Benjamini	FDR
KEGG_PATHWAY	mmu04512:ECM-receptor interaction	14	0.0199966	4.3267e-07	COL3A1, ITGA4, COL5A2, COL5A1, CD44, COL27A1, ITGB6, COL6A3, COL6A2, COL1A2, COL6A1, COL1A1, COL11A2, COL11A1	204	88	7691	5.99788	9.82113e-05	9.82113e-05	0.000553537
KEGG_PATHWAY	mmu04151:PI3K-Akt signaling pathway	28	0.0399931	4.54076e-07	FGF6, PDGFB, EFNA2, COL3A1, PIK3CD, FGF11, NR4A1, ITGA4, IRS1, COL5A2, COL5A1, VEGFC, CCND1, CCND2, COL27A1, COL6A3, ITGB6, VEGFA, COL1A2, COL6A2, COL6A1, CREB3L1, GNB5, ANGPT1, COL1A1, COL11A2, COL11A1, GNG7	204	351	7691	3.00749	0.00010307	5.15363e-05	0.000580923
KEGG_PATHWAY	mmu04974:Protein digestion and absorption	13	0.0185682	2.91577e-06	COL3A1, COL15A1, COL5A2, COL5A1, COL14A1, COL27A1, COL6A3, COL6A2, COL1A2, COL6A1, COL1A1, COL11A2, COL11A1	204	88	7691	5.56946	0.000661663	0.000220603	0.00373024
KEGG_PATHWAY	mmu04510:Focal adhesion	19	0.0271382	8.02202e-06	PDGFB, COL3A1, PIK3CD, ITGA4, COL5A2, COL5A1, VEGFC, CCND1, CCND2, COL27A1, VEGFA, ITGB6, COL6A3, COL6A2, COL1A2, COL6A1, COL1A1, COL11A2, COL11A1	204	207	7691	3.46048	0.00181935	0.000455148	0.0102625
KEGG_PATHWAY	mmu05200:Pathways in cancer	26	0.0371365	3.87569e-05	FGF6, WNT5A, E2F2, PDGFB, GNAI1, ARNT2, FGF11, TGFB2, CDKN2B, RASGRP3, RARB, NOS2, TRAF4, GNG7, TRAF3, FZD9, RET, PIK3CD, RXRG, SMAD3, RALGDS, VEGFC, CCND1, PLCG2, VEGFA, GNB5	204	395	7691	2.48158	0.00875941	0.00175805	0.0495725
KEGG_PATHWAY	mmu04014:Ras signaling pathway	18	0.0257099	0.000108726	FGF6, PLD2, PDGFB, MRAS, EFNA2, PIK3CD, FGF11, RALGDS, VEGFC, RASGRP3, TIAM1, ETS1, VEGFA, PLCG2, GNB5, ANGPT1, CALM2, GNG7	204	229	7691	2.9634	0.02438	0.00410524	0.13901
KEGG_PATHWAY	mmu04015:Rap1 signaling pathway	17	0.0242816	0.000160036	FGF6, PDGFB, GNAI1, MRAS, EFNA2, PIK3CD, FGF11, MAPK11, RALGDS, DOCK4, VEGFC, RASGRP3, TIAM1, VEGFA, ANGPT1, MAP2K6, CALM2	204	214	7691	2.99494	0.035679	0.0051767	0.204549
KEGG_PATHWAY	mmu05146:Amoebiasis	12	0.0171399	0.00024824	COL27A1, COL3A1, PIK3CD, COL1A2, IL1B, COL1A1, NOS2, COL11A2, COL11A1, COL5A2, COL5A1, TGFB2	204	117	7691	3.86677	0.0547988	0.00701992	0.317122
KEGG_PATHWAY	mmu05205:Proteoglycans in cancer	16	0.0228532	0.000289945	WNT5A, FZD9, LUM, MRAS, PIK3CD, ESR1, MAPK11, TGFB2, CCND1, ANK1, CD44, TIAM1, VEGFA, PLCG2, COL1A2, COL1A1	204	203	7691	2.97151	0.0637071	0.00728742	0.370308
KEGG_PATHWAY	mmu04360:Axon guidance	12	0.0171399	0.000577776	PLXNA3, SEMA6C, UNC5B, SEMA6D, PLXNA1, GNAI1, EFNA2, SRGAP3, NTNG2, ROBO2, SEMA3A, EPHB1	204	129	7691	3.50707	0.122952	0.0130336	0.736668
KEGG_PATHWAY	mmu04611:Platelet activation	12	0.0171399	0.000658134	GNAI1, COL27A1, COL3A1, PLCG2, PIK3CD, COL1A2, MAPK11, COL1A1, COL11A2, COL11A1, COL5A2, COL5A1	204	131	7691	3.45352	0.138815	0.0134941	0.838726
KEGG_PATHWAY	mmu04068:FoxO signaling pathway	12	0.0171399	0.000795988	PRKAG3, CCND1, CDKN2B, CCND2, PIK3CD, SMAD3, MAPK11, BCL6, KLF2, IRS1, FOXO6, TGFB2	204	134	7691	3.37621	0.165365	0.0149505	1.01358
KEGG_PATHWAY	mmu04514:Cell adhesion molecules (CAMs)	13	0.0185682	0.00115524	CADM1, VTCN1, CD274, NTNG2, CNTNAP2, H2-DMB1, VCAN, CNTNAP1, H2-T24, ITGA4, H2-Q7, CDH4, CD28	204	162	7691	3.02539	0.23079	0.0199816	1.46793
KEGG_PATHWAY	mmu05222:Small cell lung cancer	9	0.0128549	0.00160375	E2F2, CCND1, CDKN2B, PIK3CD, RXRG, NOS2, RARB, TRAF4, TRAF3	204	84	7691	4.03939	0.305347	0.0256888	2.03247
KEGG_PATHWAY	mmu04668:TNF signaling pathway	10	0.0142833	0.00227181	MAP3K5, PIK3CD, IL1B, IFI47, CREB3L1, MAPK11, TNFAIP3, MAP2K6, TRAF3, CXCL10	204	109	7691	3.45881	0.403268	0.0338336	2.86783
KEGG_PATHWAY	mmu05162:Measles	11	0.0157116	0.00310949	CCND1, CD209A, CCND2, PIK3CD, IL1B, OAS1A, OAS2, HSPA1B, TNFAIP3, STAT2, CD28	204	136	7691	3.04934	0.506856	0.0432227	3.906
KEGG_PATHWAY	mmu04024:cAMP signaling pathway	13	0.0185682	0.00584354	PLD2, GNAI1, FFAR2, PIK3CD, OXTR, ADORA1, TIAM1, PDE4A, CREB3L1, TSHR, HCAR2, HCAR1, CALM2	204	197	7691	2.48788	0.735622	0.0752736	7.22369
KEGG_PATHWAY	mmu05145:Toxoplasmosis	9	0.0128549	0.00641338	IGTP, GNAI1, SOCS1, H2-DMB1, MAPK11, NOS2, HSPA1B, MAP2K6, TGFB2	204	105	7691	3.23151	0.767886	0.0779357	7.90174
KEGG_PATHWAY	mmu04152:AMPK signaling pathway	10	0.0142833	0.00661887	SREBF1, PRKAG3, LEP, CCND1, SCD2, PIK3CD, FASN, CREB3L1, IRS1, PPARGC1A	204	128	7691	2.94539	0.778532	0.076275	8.14512
KEGG_PATHWAY	mmu05212:Pancreatic cancer	7	0.00999829	0.00711043	E2F2, CCND1, VEGFA, PIK3CD, SMAD3, RALGDS, TGFB2	204	65	7691	4.06011	0.802068	0.0777986	8.72493
KEGG_PATHWAY	mmu01212:Fatty acid metabolism	6	0.00856996	0.0107024	SCD2, HSD17B12, FASN, ELOVL6, ACAT2, ACAA1B	204	51	7691	4.43541	0.91306	0.109802	12.8605
KEGG_PATHWAY	mmu04910:Insulin signaling pathway	10	0.0142833	0.011614	SREBF1, PRKAG3, PRKAR2B, PPP1R3B, SOCS1, PIK3CD, FASN, IRS1, PPARGC1A, CALM2	204	140	7691	2.69293	0.929477	0.113556	13.8822
KEGG_PATHWAY	mmu05166:HTLV-I infection	15	0.0214249	0.0144591	WNT5A, FZD9, E2F2, PDGFB, MRAS, PIK3CD, H2-DMB1, SMAD3, H2-Q7, TGFB2, CCND1, CDKN2B, CCND2, ETS1, H2-T24	204	276	7691	2.04897	0.963344	0.133893	17.0003
KEGG_PATHWAY	mmu04010:MAPK signaling pathway	14	0.0199966	0.0154637	FGF6, NTF5, PDGFB, MRAS, FGF11, NR4A1, MAPK11, HSPA1B, DDIT3, TGFB2, MAP3K5, RASGRP3, IL1B, MAP2K6	204	251	7691	2.10284	0.970919	0.137054	18.0762
KEGG_PATHWAY	mmu05223:Non-small cell lung cancer	6	0.00856996	0.0156625	E2F2, CCND1, PLCG2, PIK3CD, RXRG, RARB	204	56	7691	4.03939	0.972222	0.133541	18.2876
KEGG_PATHWAY	mmu04923:Regulation of lipolysis in adipocytes	6	0.00856996	0.0168112	ADRB3, GNAI1, PIK3CD, IRS1, ADORA1, TSHR	204	57	7691	3.96852	0.97869	0.137588	19.4992
KEGG_PATHWAY	mmu04931:Insulin resistance	8	0.0114266	0.0260277	SREBF1, PRKAG3, PPP1R3B, PIK3CD, CREB3L1, SLC27A3, IRS1, PPARGC1A	204	110	7691	2.74189	0.997488	0.198863	28.6374
KEGG_PATHWAY	mmu05140:Leishmaniasis	6	0.00856996	0.0264327	IL1B, H2-DMB1, MAPK11, NOS2, ITGA4, TGFB2	204	64	7691	3.53447	0.997714	0.195212	29.0161
KEGG_PATHWAY	mmu05169:Epstein-Barr virus infection	9	0.0128549	0.0272284	CD44, PLCG2, PIK3CD, MAPK11, H2-T24, TNFAIP3, H2-Q7, MAP2K6, TRAF3	204	136	7691	2.49492	0.998101	0.194336	29.7548
KEGG_PATHWAY	mmu05214:Glioma	6	0.00856996	0.0280429	E2F2, CCND1, PDGFB, PLCG2, PIK3CD, CALM2	204	65	7691	3.48009	0.99843	0.193639	30.5035
KEGG_PATHWAY	mmu05211:Renal cell carcinoma	6	0.00856996	0.033242	PDGFB, ETS1, VEGFA, PIK3CD, ARNT2, TGFB2	204	68	7691	3.32656	0.999535	0.219293	35.1123
KEGG_PATHWAY	mmu01040:Biosynthesis of unsaturated fatty acids	4	0.00571331	0.0332696	SCD2, HSD17B12, ELOVL6, ACAA1B	204	27	7691	5.58533	0.999538	0.213389	35.136
KEGG_PATHWAY	mmu05164:Influenza A	10	0.0142833	0.0369431	PIK3CD, IL1B, H2-DMB1, MAPK11, OAS1A, OAS2, HSPA1B, MAP2K6, STAT2, CXCL10	204	171	7691	2.20474	0.999805	0.228128	38.2197
KEGG_PATHWAY	mmu05218:Melanoma	6	0.00856996	0.0390046	FGF6, E2F2, CCND1, PDGFB, PIK3CD, FGF11	204	71	7691	3.186	0.99988	0.233276	39.8904
KEGG_PATHWAY	mmu04064:NF-kappa B signaling pathway	7	0.00999829	0.0427924	CARD11, GM10591, PLCG2, IL1B, GM13304, TNFAIP3, TRAF3	204	97	7691	2.72069	0.999951	0.246972	42.852
KEGG_PATHWAY	mmu04917:Prolactin signaling pathway	6	0.00856996	0.0431649	CCND1, CCND2, SOCS1, PIK3CD, ESR1, MAPK11	204	73	7691	3.09871	0.999955	0.242875	43.1358
KEGG_PATHWAY	mmu05332:Graft-versus-host disease	5	0.00714163	0.0476963	IL1B, H2-DMB1, H2-T24, H2-Q7, CD28	204	52	7691	3.62509	0.999985	0.259057	46.4865
KEGG_PATHWAY	mmu04380:Osteoclast differentiation	8	0.0114266	0.0488125	PLCG2, SOCS1, PIK3CD, IL1B, MAPK11, MAP2K6, STAT2, TGFB2	204	126	7691	2.39371	0.999988	0.258402	47.2834

## Sheet: Table S3
Symbol	GeneID	LOX control_Fed	LOX control_Fast	log2FoldChange	pathway
CDKN1A	12575	849.222	3616.45	2.09036	mmu04115:p53 signaling pathway,mmu04068:FoxO signaling pathway,mmu05202:Transcriptional misregulation in cancer,mmu04066:HIF-1 signaling pathway,mmu05205:Proteoglycans in cancer,mmu04012:ErbB signaling pathway,mmu04110:Cell cycle,mmu05215:Prostate cancer
CCNG2	12452	265.418	708.143	1.41577	mmu04115:p53 signaling pathway,mmu04068:FoxO signaling pathway
SESN1	140742	620.539	3958.39	2.67332	mmu04115:p53 signaling pathway
SESN2	230784	45.2013	124.355	1.46002	mmu04115:p53 signaling pathway
PPM1D	53892	122.865	275.892	1.16704	mmu04115:p53 signaling pathway
SIAH1A	20437	158.83	346.815	1.12669	mmu04115:p53 signaling pathway
SERPINE1	18787	38.5714	206.199	2.41844	mmu04115:p53 signaling pathway,mmu04066:HIF-1 signaling pathway,mmu04390:Hippo signaling pathway
GADD45A	13197	334.108	1949.07	2.5444	mmu04115:p53 signaling pathway,mmu04068:FoxO signaling pathway,mmu04010:MAPK signaling pathway,mmu04110:Cell cycle
GADD45B	17873	158.408	491.743	1.63426	mmu04115:p53 signaling pathway,mmu04068:FoxO signaling pathway,mmu04010:MAPK signaling pathway,mmu04110:Cell cycle
GADD45G	23882	615.125	1961.44	1.67296	mmu04115:p53 signaling pathway,mmu04068:FoxO signaling pathway,mmu04010:MAPK signaling pathway,mmu04110:Cell cycle
IGFBP3	16009	312.618	636.861	1.02658	mmu04115:p53 signaling pathway,mmu05202:Transcriptional misregulation in cancer
FAS	14102	42.6887	107.086	1.32685	mmu04115:p53 signaling pathway,mmu05205:Proteoglycans in cancer,mmu04010:MAPK signaling pathway
FOXO1	56458	517.164	3699.29	2.83856	mmu04068:FoxO signaling pathway,mmu05202:Transcriptional misregulation in cancer,mmu05215:Prostate cancer
FOXO3	56484	177.267	751.606	2.08405	mmu04068:FoxO signaling pathway
CDKN1B	12576	598.375	1207.68	1.01312	mmu04068:FoxO signaling pathway,mmu05202:Transcriptional misregulation in cancer,mmu04066:HIF-1 signaling pathway,mmu04012:ErbB signaling pathway,mmu04110:Cell cycle,mmu05215:Prostate cancer
IGF1R	16001	213.686	534.954	1.32392	mmu04068:FoxO signaling pathway,mmu05202:Transcriptional misregulation in cancer,mmu04066:HIF-1 signaling pathway,mmu05205:Proteoglycans in cancer,mmu05215:Prostate cancer
INSR	16337	999.239	2232.54	1.15978	mmu04068:FoxO signaling pathway,mmu04066:HIF-1 signaling pathway
PIK3R1	18708	661.109	1464.64	1.14759	mmu04068:FoxO signaling pathway,mmu04066:HIF-1 signaling pathway,mmu05205:Proteoglycans in cancer,mmu04012:ErbB signaling pathway,mmu04070:Phosphatidylinositol signaling system,mmu05215:Prostate cancer
FBXO32	67731	13741.4	61979.7	2.17327	mmu04068:FoxO signaling pathway
CAT	12359	1609.75	3800.2	1.23924	mmu04068:FoxO signaling pathway,mmu00380:Tryptophan metabolism
GABARAPL1	57436	579.934	4925.08	3.08619	mmu04068:FoxO signaling pathway,mmu04140:Regulation of autophagy
RBL2	19651	1105.13	4127.22	1.90096	mmu04068:FoxO signaling pathway,mmu04110:Cell cycle
BNIP3	12176	2441.63	11294	2.20965	mmu04068:FoxO signaling pathway
JUP	16480	4579.87	9647.95	1.07491	mmu05202:Transcriptional misregulation in cancer
KDM6A	22289	173.448	401.146	1.20963	mmu05202:Transcriptional misregulation in cancer
SIN3A	20466	282.561	682.692	1.27267	mmu05202:Transcriptional misregulation in cancer
CEBPB	12608	887.284	2808.23	1.66219	mmu05202:Transcriptional misregulation in cancer
SP1	20683	276.441	609.769	1.14129	mmu05202:Transcriptional misregulation in cancer
REL	19696	22.7046	49.2289	1.11652	mmu05202:Transcriptional misregulation in cancer
ELK4	13714	110.208	347.548	1.65698	mmu05202:Transcriptional misregulation in cancer,mmu04010:MAPK signaling pathway
PER2	18627	43.0008	111.765	1.37803	mmu05202:Transcriptional misregulation in cancer,mmu04710:Circadian rhythm
H3F3B	15081	841.191	2160.16	1.36064	mmu05202:Transcriptional misregulation in cancer
ZBTB16	235320	808.444	1878	1.21598	mmu05202:Transcriptional misregulation in cancer
RUNX1	12394	40.7754	94.9447	1.21939	mmu05202:Transcriptional misregulation in cancer
EIF4EBP1	13685	987.038	6340.44	2.6834	mmu04066:HIF-1 signaling pathway,mmu04012:ErbB signaling pathway
HMOX1	15368	156.921	783.465	2.31983	mmu04066:HIF-1 signaling pathway,mmu04978:Mineral absorption
MKNK2	17347	8431.52	18512.2	1.13461	mmu04066:HIF-1 signaling pathway,mmu04010:MAPK signaling pathway
EGLN3	112407	470.793	1799.12	1.93413	mmu04066:HIF-1 signaling pathway
ARNT	11863	729.02	2314.39	1.6666	mmu04066:HIF-1 signaling pathway
IL6RA	16194	64.3718	877.232	3.76846	mmu04066:HIF-1 signaling pathway
PER1	18626	362.804	2230.95	2.6204	mmu04710:Circadian rhythm
CRY2	12953	429.349	1449.34	1.75517	mmu04710:Circadian rhythm
RORC	19885	1710.03	3501.21	1.03383	mmu04710:Circadian rhythm
RORA	19883	1714.08	4220.09	1.29984	mmu04710:Circadian rhythm
FBXL3	50789	696.894	1884	1.43479	mmu04710:Circadian rhythm
FGFR1	14182	1211.93	2835.28	1.22618	mmu05205:Proteoglycans in cancer,mmu04010:MAPK signaling pathway,mmu05215:Prostate cancer
ERBB3	13867	29.8797	70.0157	1.22851	mmu05205:Proteoglycans in cancer,mmu04012:ErbB signaling pathway
ELK1	13712	205.077	414.75	1.01607	mmu05205:Proteoglycans in cancer,mmu04012:ErbB signaling pathway,mmu04010:MAPK signaling pathway
FLNC	68794	10347.3	22485.7	1.11976	mmu05205:Proteoglycans in cancer,mmu04010:MAPK signaling pathway
FZD4	14366	395.446	1496.75	1.92028	mmu05205:Proteoglycans in cancer,mmu04390:Hippo signaling pathway
CTSL	13039	1194.07	3815.61	1.67602	mmu05205:Proteoglycans in cancer
CBLB	208650	309.302	861.09	1.47715	mmu05205:Proteoglycans in cancer,mmu04012:ErbB signaling pathway
GAB1	14388	381.671	1028.04	1.42949	mmu05205:Proteoglycans in cancer,mmu04012:ErbB signaling pathway
WNT11	22411	92.4509	205.672	1.15358	mmu05205:Proteoglycans in cancer,mmu04390:Hippo signaling pathway
PTCH1	19206	185.56	372.193	1.00417	mmu05205:Proteoglycans in cancer
SLC9A1	20544	326.146	1224.17	1.90822	mmu05205:Proteoglycans in cancer
GSK3B	56637	1233.36	3670.25	1.57329	mmu04012:ErbB signaling pathway,mmu04110:Cell cycle,mmu04390:Hippo signaling pathway,mmu05215:Prostate cancer
FTL1	14325	3082.24	6509.71	1.07862	mmu04978:Mineral absorption
SLC30A1	22782	79.5455	188.288	1.24309	mmu04978:Mineral absorption
MT2	17750	90.005	717.716	2.99534	mmu04978:Mineral absorption
MT1	17748	185.964	1415.25	2.92796	mmu04978:Mineral absorption
SLC40A1	53945	471.556	1028.2	1.12461	mmu04978:Mineral absorption
CACNA1I	239556	9.00328	151.4	4.07177	mmu04010:MAPK signaling pathway
CACNB4	12298	13.0481	37.6216	1.52772	mmu04010:MAPK signaling pathway
DAXX	13163	255.778	669.936	1.38913	mmu04010:MAPK signaling pathway
DUSP4	319520	17.1423	43.9149	1.35715	mmu04010:MAPK signaling pathway
MAP3K6	53608	74.6308	778.587	3.38301	mmu04010:MAPK signaling pathway
MAP3K8	26410	25.0341	56.9206	1.18506	mmu04010:MAPK signaling pathway
HSPB1	15507	2694.53	5715.81	1.08492	mmu04010:MAPK signaling pathway
MCM7	17220	133.396	321.255	1.26801	mmu04110:Cell cycle
CDC14B	218294	115.769	318.62	1.46058	mmu04110:Cell cycle
TFDP2	211586	789.587	3118.36	1.98162	mmu04110:Cell cycle
PARD6B	58220	8.08314	35.1474	2.12043	mmu04390:Hippo signaling pathway
MTMR14	97287	411.581	1002.96	1.28502	mmu04070:Phosphatidylinositol signaling system
CYP1B1	13078	37.8499	95.3214	1.33251	mmu00380:Tryptophan metabolism
TRP53BP2	209456	169.751	363.608	1.09897	mmu04390:Hippo signaling pathway
PI4K2A	84095	272.927	1056.89	1.95324	mmu04070:Phosphatidylinositol signaling system
ULK1	22241	2319.54	10292.3	2.14965	mmu04140:Regulation of autophagy
EHHADH	74147	144.79	395.559	1.44993	mmu00380:Tryptophan metabolism
SYNJ2	20975	296.434	815.261	1.45955	mmu04070:Phosphatidylinositol signaling system
ATG14	100504663	152.936	339.7	1.15133	mmu04140:Regulation of autophagy
LAO1	100470	2.14584	6.84035	1.67253	mmu00380:Tryptophan metabolism
RASSF1	56289	197.647	429.525	1.11982	mmu04390:Hippo signaling pathway
INPP4A	269180	287.804	581.041	1.01355	mmu04070:Phosphatidylinositol signaling system
ATG13	51897	589.358	1576.48	1.41949	mmu04140:Regulation of autophagy
MPP5	56217	378.878	780.961	1.04352	mmu04390:Hippo signaling pathway
BMPR1B	12167	106.111	264.734	1.31897	mmu04390:Hippo signaling pathway
MTMR4	170749	192.859	546.444	1.50253	mmu04070:Phosphatidylinositol signaling system
IP6K3	271424	595.514	1427.28	1.26106	mmu04070:Phosphatidylinositol signaling system
TMEM55B	219024	172.022	527.323	1.6161	mmu04070:Phosphatidylinositol signaling system
INMT	21743	172.27	638.766	1.89062	mmu00380:Tryptophan metabolism
BMP8A	12163	6.55391	22.2069	1.76058	mmu04390:Hippo signaling pathway
LLGL2	217325	162.878	334.579	1.03856	mmu04390:Hippo signaling pathway

## Sheet: Table S4
Symbol	GeneID	LOX control_Fed	LOX control_Fast	log2FoldChange	pathway
COL3A1	12825	4149.49	1189.44	-1.80265	mmu04512:ECM-receptor interaction,mmu04151:PI3K-Akt signaling pathway,mmu04974:Protein digestion and absorption,mmu04510:Focal adhesion,mmu05146:Amoebiasis,mmu04611:Platelet activation
ITGA4	16401	518.163	210.082	-1.30245	mmu04512:ECM-receptor interaction,mmu04151:PI3K-Akt signaling pathway,mmu04510:Focal adhesion,mmu04514:Cell adhesion molecules (CAMs),mmu05140:Leishmaniasis
COL5A2	12832	443.609	218.518	-1.02153	mmu04512:ECM-receptor interaction,mmu04151:PI3K-Akt signaling pathway,mmu04974:Protein digestion and absorption,mmu04510:Focal adhesion,mmu05146:Amoebiasis,mmu04611:Platelet activation
COL5A1	12831	651.507	321.863	-1.01733	mmu04512:ECM-receptor interaction,mmu04151:PI3K-Akt signaling pathway,mmu04974:Protein digestion and absorption,mmu04510:Focal adhesion,mmu05146:Amoebiasis,mmu04611:Platelet activation
CD44	12505	118.662	55.6614	-1.09211	mmu04512:ECM-receptor interaction,mmu05205:Proteoglycans in cancer,mmu05169:Epstein-Barr virus infection
COL27A1	373864	52.0532	22.3004	-1.22292	mmu04512:ECM-receptor interaction,mmu04151:PI3K-Akt signaling pathway,mmu04974:Protein digestion and absorption,mmu04510:Focal adhesion,mmu05146:Amoebiasis,mmu04611:Platelet activation
ITGB6	16420	280.186	44.0868	-2.66797	mmu04512:ECM-receptor interaction,mmu04151:PI3K-Akt signaling pathway,mmu04510:Focal adhesion
COL6A3	12835	1059.39	368.495	-1.52352	mmu04512:ECM-receptor interaction,mmu04151:PI3K-Akt signaling pathway,mmu04974:Protein digestion and absorption,mmu04510:Focal adhesion
COL6A2	12834	1347.21	453.291	-1.57147	mmu04512:ECM-receptor interaction,mmu04151:PI3K-Akt signaling pathway,mmu04974:Protein digestion and absorption,mmu04510:Focal adhesion
COL1A2	12843	3810.41	1812.55	-1.07193	mmu04512:ECM-receptor interaction,mmu04151:PI3K-Akt signaling pathway,mmu04974:Protein digestion and absorption,mmu04510:Focal adhesion,mmu05146:Amoebiasis,mmu05205:Proteoglycans in cancer,mmu04611:Platelet activation
COL6A1	12833	1403.67	603.602	-1.21753	mmu04512:ECM-receptor interaction,mmu04151:PI3K-Akt signaling pathway,mmu04974:Protein digestion and absorption,mmu04510:Focal adhesion
COL1A1	12842	3599.61	1265.87	-1.50771	mmu04512:ECM-receptor interaction,mmu04151:PI3K-Akt signaling pathway,mmu04974:Protein digestion and absorption,mmu04510:Focal adhesion,mmu05146:Amoebiasis,mmu05205:Proteoglycans in cancer,mmu04611:Platelet activation
COL11A2	12815	85.1454	32.2929	-1.39871	mmu04512:ECM-receptor interaction,mmu04151:PI3K-Akt signaling pathway,mmu04974:Protein digestion and absorption,mmu04510:Focal adhesion,mmu05146:Amoebiasis,mmu04611:Platelet activation
COL11A1	12814	32.8751	14.0148	-1.23005	mmu04512:ECM-receptor interaction,mmu04151:PI3K-Akt signaling pathway,mmu04974:Protein digestion and absorption,mmu04510:Focal adhesion,mmu05146:Amoebiasis,mmu04611:Platelet activation
FGF6	14177	20.9438	9.27554	-1.17502	mmu04151:PI3K-Akt signaling pathway,mmu05200:Pathways in cancer,mmu04014:Ras signaling pathway,mmu04015:Rap1 signaling pathway,mmu04010:MAPK signaling pathway,mmu05218:Melanoma
PDGFB	18591	659.498	327.572	-1.00956	mmu04151:PI3K-Akt signaling pathway,mmu04510:Focal adhesion,mmu05200:Pathways in cancer,mmu04014:Ras signaling pathway,mmu04015:Rap1 signaling pathway,mmu05166:HTLV-I infection,mmu04010:MAPK signaling pathway,mmu05214:Glioma,mmu05211:Renal cell carcinoma,mmu05218:Melanoma
EFNA2	13637	22.7993	9.00449	-1.34027	mmu04151:PI3K-Akt signaling pathway,mmu04014:Ras signaling pathway,mmu04015:Rap1 signaling pathway,mmu04360:Axon guidance
PIK3CD	18707	281.236	123.401	-1.18843	mmu04151:PI3K-Akt signaling pathway,mmu04510:Focal adhesion,mmu05200:Pathways in cancer,mmu04014:Ras signaling pathway,mmu04015:Rap1 signaling pathway,mmu05146:Amoebiasis,mmu05205:Proteoglycans in cancer,mmu04611:Platelet activation,mmu04068:FoxO signaling pathway,mmu05222:Small cell lung cancer,mmu04668:TNF signaling pathway,mmu05162:Measles,mmu04024:cAMP signaling pathway,mmu04152:AMPK signalin…
FGF11	14166	101.862	48.9369	-1.05763	mmu04151:PI3K-Akt signaling pathway,mmu05200:Pathways in cancer,mmu04014:Ras signaling pathway,mmu04015:Rap1 signaling pathway,mmu04010:MAPK signaling pathway,mmu05218:Melanoma
NR4A1	15370	2940.18	1114.18	-1.39993	mmu04151:PI3K-Akt signaling pathway,mmu04010:MAPK signaling pathway
IRS1	16367	1363.02	504.18	-1.4348	mmu04151:PI3K-Akt signaling pathway,mmu04068:FoxO signaling pathway,mmu04152:AMPK signaling pathway,mmu04910:Insulin signaling pathway,mmu04923:Regulation of lipolysis in adipocytes,mmu04931:Insulin resistance
VEGFC	22341	30.4856	14.6878	-1.05351	mmu04151:PI3K-Akt signaling pathway,mmu04510:Focal adhesion,mmu05200:Pathways in cancer,mmu04014:Ras signaling pathway,mmu04015:Rap1 signaling pathway
CCND1	12443	122.617	35.108	-1.80428	mmu04151:PI3K-Akt signaling pathway,mmu04510:Focal adhesion,mmu05200:Pathways in cancer,mmu05205:Proteoglycans in cancer,mmu04068:FoxO signaling pathway,mmu05222:Small cell lung cancer,mmu05162:Measles,mmu04152:AMPK signaling pathway,mmu05212:Pancreatic cancer,mmu05166:HTLV-I infection,mmu05223:Non-small cell lung cancer,mmu05214:Glioma,mmu05218:Melanoma,mmu04917:Prolactin signaling pathway
CCND2	12444	220.258	98.0495	-1.16761	mmu04151:PI3K-Akt signaling pathway,mmu04510:Focal adhesion,mmu04068:FoxO signaling pathway,mmu05162:Measles,mmu05166:HTLV-I infection,mmu04917:Prolactin signaling pathway
VEGFA	22339	3505.04	1554.65	-1.17284	mmu04151:PI3K-Akt signaling pathway,mmu04510:Focal adhesion,mmu05200:Pathways in cancer,mmu04014:Ras signaling pathway,mmu04015:Rap1 signaling pathway,mmu05205:Proteoglycans in cancer,mmu05212:Pancreatic cancer,mmu05211:Renal cell carcinoma
CREB3L1	26427	224.283	97.1745	-1.20667	mmu04151:PI3K-Akt signaling pathway,mmu04668:TNF signaling pathway,mmu04024:cAMP signaling pathway,mmu04152:AMPK signaling pathway,mmu04931:Insulin resistance
GNB5	14697	248.115	121.187	-1.03378	mmu04151:PI3K-Akt signaling pathway,mmu05200:Pathways in cancer,mmu04014:Ras signaling pathway
ANGPT1	11600	207.899	97.1566	-1.0975	mmu04151:PI3K-Akt signaling pathway,mmu04014:Ras signaling pathway,mmu04015:Rap1 signaling pathway
GNG7	14708	60.4274	22.9423	-1.39719	mmu04151:PI3K-Akt signaling pathway,mmu05200:Pathways in cancer,mmu04014:Ras signaling pathway
COL15A1	12819	735.608	223.286	-1.72005	mmu04974:Protein digestion and absorption
COL14A1	12818	155.835	69.8898	-1.15687	mmu04974:Protein digestion and absorption
WNT5A	22418	113.802	38.2367	-1.5735	mmu05200:Pathways in cancer,mmu05205:Proteoglycans in cancer,mmu05166:HTLV-I infection
E2F2	242705	83.5921	23.5313	-1.82879	mmu05200:Pathways in cancer,mmu05222:Small cell lung cancer,mmu05212:Pancreatic cancer,mmu05166:HTLV-I infection,mmu05223:Non-small cell lung cancer,mmu05214:Glioma,mmu05218:Melanoma
GNAI1	14677	94.2194	37.3943	-1.33321	mmu05200:Pathways in cancer,mmu04015:Rap1 signaling pathway,mmu04360:Axon guidance,mmu04611:Platelet activation,mmu04024:cAMP signaling pathway,mmu05145:Toxoplasmosis,mmu04923:Regulation of lipolysis in adipocytes
ARNT2	11864	87.1438	33.8567	-1.36396	mmu05200:Pathways in cancer,mmu05211:Renal cell carcinoma
TGFB2	21808	412.779	161.209	-1.35644	mmu05200:Pathways in cancer,mmu05146:Amoebiasis,mmu05205:Proteoglycans in cancer,mmu04068:FoxO signaling pathway,mmu05145:Toxoplasmosis,mmu05212:Pancreatic cancer,mmu05166:HTLV-I infection,mmu04010:MAPK signaling pathway,mmu05140:Leishmaniasis,mmu05211:Renal cell carcinoma,mmu04380:Osteoclast differentiation
CDKN2B	12579	43.6362	14.7418	-1.56561	mmu05200:Pathways in cancer,mmu04068:FoxO signaling pathway,mmu05222:Small cell lung cancer,mmu05166:HTLV-I infection
RASGRP3	240168	831.333	336.235	-1.30596	mmu05200:Pathways in cancer,mmu04014:Ras signaling pathway,mmu04015:Rap1 signaling pathway,mmu04010:MAPK signaling pathway
RARB	218772	199.497	28.9247	-2.78599	mmu05200:Pathways in cancer,mmu05222:Small cell lung cancer,mmu05223:Non-small cell lung cancer
NOS2	18126	83.1927	37.2171	-1.16049	mmu05200:Pathways in cancer,mmu05146:Amoebiasis,mmu05222:Small cell lung cancer,mmu05145:Toxoplasmosis,mmu05140:Leishmaniasis
TRAF4	22032	107.679	51.6518	-1.05985	mmu05200:Pathways in cancer,mmu05222:Small cell lung cancer
TRAF3	22031	546.238	266.574	-1.03499	mmu05200:Pathways in cancer,mmu05222:Small cell lung cancer,mmu04668:TNF signaling pathway,mmu05169:Epstein-Barr virus infection,mmu04064:NF-kappa B signaling pathway
FZD9	14371	304.321	139.524	-1.12508	mmu05200:Pathways in cancer,mmu05205:Proteoglycans in cancer,mmu05166:HTLV-I infection
RET	19713	127.211	47.8687	-1.41007	mmu05200:Pathways in cancer
RXRG	20183	1631.06	583.869	-1.48209	mmu05200:Pathways in cancer,mmu05222:Small cell lung cancer,mmu05223:Non-small cell lung cancer
SMAD3	17127	2473.48	1124.76	-1.13692	mmu05200:Pathways in cancer,mmu04068:FoxO signaling pathway,mmu05212:Pancreatic cancer,mmu05166:HTLV-I infection
RALGDS	19730	449.936	177.022	-1.34579	mmu05200:Pathways in cancer,mmu04014:Ras signaling pathway,mmu04015:Rap1 signaling pathway,mmu05212:Pancreatic cancer
PLCG2	234779	26.9542	11.8244	-1.18875	mmu05200:Pathways in cancer,mmu04014:Ras signaling pathway,mmu05205:Proteoglycans in cancer,mmu04611:Platelet activation,mmu05223:Non-small cell lung cancer,mmu05169:Epstein-Barr virus infection,mmu05214:Glioma,mmu04064:NF-kappa B signaling pathway,mmu04380:Osteoclast differentiation
PLD2	18806	269.39	123.166	-1.12909	mmu04014:Ras signaling pathway,mmu04024:cAMP signaling pathway
MRAS	17532	270.049	112.208	-1.26705	mmu04014:Ras signaling pathway,mmu04015:Rap1 signaling pathway,mmu05205:Proteoglycans in cancer,mmu05166:HTLV-I infection,mmu04010:MAPK signaling pathway
TIAM1	21844	465.181	111.521	-2.06048	mmu04014:Ras signaling pathway,mmu04015:Rap1 signaling pathway,mmu05205:Proteoglycans in cancer,mmu04024:cAMP signaling pathway
ETS1	23871	333.885	156.433	-1.0938	mmu04014:Ras signaling pathway,mmu05166:HTLV-I infection,mmu05211:Renal cell carcinoma
CALM2	12314	2401.04	611.545	-1.97313	mmu04014:Ras signaling pathway,mmu04015:Rap1 signaling pathway,mmu04024:cAMP signaling pathway,mmu04910:Insulin signaling pathway,mmu05214:Glioma
MAPK11	19094	38.4244	15.6762	-1.29345	mmu04015:Rap1 signaling pathway,mmu05205:Proteoglycans in cancer,mmu04611:Platelet activation,mmu04068:FoxO signaling pathway,mmu04668:TNF signaling pathway,mmu05145:Toxoplasmosis,mmu04010:MAPK signaling pathway,mmu05140:Leishmaniasis,mmu05169:Epstein-Barr virus infection,mmu05164:Influenza A,mmu04917:Prolactin signaling pathway,mmu04380:Osteoclast differentiation
DOCK4	238130	282.762	133.428	-1.08353	mmu04015:Rap1 signaling pathway
MAP2K6	26399	532.716	234.861	-1.18156	mmu04015:Rap1 signaling pathway,mmu04668:TNF signaling pathway,mmu05145:Toxoplasmosis,mmu04010:MAPK signaling pathway,mmu05169:Epstein-Barr virus infection,mmu05164:Influenza A,mmu04380:Osteoclast differentiation
IL1B	16176	7.86755	2.65476	-1.56733	mmu05146:Amoebiasis,mmu04668:TNF signaling pathway,mmu05162:Measles,mmu04010:MAPK signaling pathway,mmu05140:Leishmaniasis,mmu05164:Influenza A,mmu04064:NF-kappa B signaling pathway,mmu05332:Graft-versus-host disease,mmu04380:Osteoclast differentiation
LUM	17022	572.022	254.035	-1.17104	mmu05205:Proteoglycans in cancer
ESR1	13982	565.086	202.318	-1.48184	mmu05205:Proteoglycans in cancer,mmu04917:Prolactin signaling pathway
ANK1	11733	11700.2	3191.75	-1.87411	mmu05205:Proteoglycans in cancer
PLXNA3	18846	18.8828	5.7431	-1.71717	mmu04360:Axon guidance
SEMA6C	20360	2771.18	983.083	-1.49511	mmu04360:Axon guidance
UNC5B	107449	141.062	57.9873	-1.28252	mmu04360:Axon guidance
SEMA6D	214968	513.213	220.232	-1.22053	mmu04360:Axon guidance
PLXNA1	18844	608.48	268.169	-1.18207	mmu04360:Axon guidance
SRGAP3	259302	29.8525	12.0819	-1.305	mmu04360:Axon guidance
NTNG2		124.071	59.0282	-1.07169	mmu04360:Axon guidance,mmu04514:Cell adhesion molecules (CAMs)
ROBO2		4.84463	1.51592	-1.6762	mmu04360:Axon guidance
SEMA3A	20346	35.4127	16.0829	-1.13874	mmu04360:Axon guidance
EPHB1	270190	18.8441	6.37526	-1.56356	mmu04360:Axon guidance
PRKAG3	241113	2787.88	1171.13	-1.25127	mmu04068:FoxO signaling pathway,mmu04152:AMPK signaling pathway,mmu04910:Insulin signaling pathway,mmu04931:Insulin resistance
CADM1	54725	100.493	37.3298	-1.4287	mmu04514:Cell adhesion molecules (CAMs)
MAP3K5	26408	127.82	52.8142	-1.27512	mmu04668:TNF signaling pathway,mmu04010:MAPK signaling pathway
IGTP	16145	307.274	127.73	-1.26643	mmu05145:Toxoplasmosis
SREBF1	20787	3960.19	1797.24	-1.13979	mmu04152:AMPK signaling pathway,mmu04910:Insulin signaling pathway,mmu04931:Insulin resistance
SCD2	20250	2323.45	272.857	-3.09006	mmu04152:AMPK signaling pathway,mmu01212:Fatty acid metabolism,mmu01040:Biosynthesis of unsaturated fatty acids
ADRB3	11556	96.0003	24.5749	-1.96585	mmu04923:Regulation of lipolysis in adipocytes
CARD11	108723	16.605	5.61182	-1.56507	mmu04064:NF-kappa B signaling pathway
VTCN1	242122	3.36875	1.04339	-1.69094	mmu04514:Cell adhesion molecules (CAMs)
CD209A	170786	25.5214	9.12818	-1.48331	mmu05162:Measles
HSD17B12	56348	135.428	54.9743	-1.30069	mmu01212:Fatty acid metabolism,mmu01040:Biosynthesis of unsaturated fatty acids
NTF5	78405	108.849	35.3914	-1.62086	mmu04010:MAPK signaling pathway
H2-DMB1	14999	49.9045	22.2537	-1.16512	mmu04514:Cell adhesion molecules (CAMs),mmu05145:Toxoplasmosis,mmu05166:HTLV-I infection,mmu05140:Leishmaniasis,mmu05164:Influenza A,mmu05332:Graft-versus-host disease
GM10591	100504239	66.4929	31.3717	-1.08374	mmu04064:NF-kappa B signaling pathway
SOCS1	12703	40.5275	12.1961	-1.73248	mmu05145:Toxoplasmosis,mmu04910:Insulin signaling pathway,mmu04917:Prolactin signaling pathway,mmu04380:Osteoclast differentiation
OAS1A	246730	24.0042	10.075	-1.2525	mmu05162:Measles,mmu05164:Influenza A
ADORA1	11539	91.063	20.2503	-2.16892	mmu04024:cAMP signaling pathway,mmu04923:Regulation of lipolysis in adipocytes
ACAA1B	235674	14.2535	1.84545	-2.94927	mmu01212:Fatty acid metabolism,mmu01040:Biosynthesis of unsaturated fatty acids
TSHR	22095	38.5868	8.72306	-2.1452	mmu04024:cAMP signaling pathway,mmu04923:Regulation of lipolysis in adipocytes
SLC27A3	26568	92.009	23.955	-1.94145	mmu04931:Insulin resistance
TNFAIP3	21929	80.8467	19.6395	-2.04143	mmu04668:TNF signaling pathway,mmu05162:Measles,mmu05169:Epstein-Barr virus infection,mmu04064:NF-kappa B signaling pathway
IFI47	15953	52.7403	16.2064	-1.70235	mmu04668:TNF signaling pathway
ELOVL6	170439	62.6127	20.1101	-1.63853	mmu01212:Fatty acid metabolism,mmu01040:Biosynthesis of unsaturated fatty acids
PPP1R3B	244416	52.9573	20.278	-1.38491	mmu04910:Insulin signaling pathway,mmu04931:Insulin resistance
H2-Q7	15018	51.0101	25.0144	-1.02802	mmu04514:Cell adhesion molecules (CAMs),mmu05166:HTLV-I infection,mmu05169:Epstein-Barr virus infection,mmu05332:Graft-versus-host disease
CD274	60533	122.758	43.0307	-1.51238	mmu04514:Cell adhesion molecules (CAMs)
FFAR2	233079	7.99834	2.44289	-1.71111	mmu04024:cAMP signaling pathway
LEP	16846	22.7325	4.21167	-2.43229	mmu04152:AMPK signaling pathway
FASN	14104	3005.6	1003.92	-1.58201	mmu04152:AMPK signaling pathway,mmu01212:Fatty acid metabolism,mmu04910:Insulin signaling pathway
PRKAR2B	19088	193.06	59.5618	-1.69659	mmu04910:Insulin signaling pathway
H2-T24	15042	28.819	12.6639	-1.1863	mmu04514:Cell adhesion molecules (CAMs),mmu05166:HTLV-I infection,mmu05169:Epstein-Barr virus infection,mmu05332:Graft-versus-host disease
BCL6	12053	2530.4	613.423	-2.04441	mmu04068:FoxO signaling pathway
CNTNAP1	53321	35.2128	14.8465	-1.24598	mmu04514:Cell adhesion molecules (CAMs)
HSPA1B	15511	131.253	52.2186	-1.32971	mmu05162:Measles,mmu05145:Toxoplasmosis,mmu04010:MAPK signaling pathway,mmu05164:Influenza A
PDE4A	18577	1909.38	516.277	-1.88689	mmu04024:cAMP signaling pathway
VCAN	13003	132.851	60.9102	-1.12505	mmu04514:Cell adhesion molecules (CAMs)
OAS2	246728	73.6606	34.5332	-1.09291	mmu05162:Measles,mmu05164:Influenza A
STAT2	20847	190.859	82.9402	-1.20236	mmu05162:Measles,mmu05164:Influenza A,mmu04380:Osteoclast differentiation
CNTNAP2	66797	127.309	25.979	-2.29292	mmu04514:Cell adhesion molecules (CAMs)
OXTR	18430	34.9284	7.29068	-2.26028	mmu04024:cAMP signaling pathway
ACAT2	110460	70.8181	33.2134	-1.09235	mmu01212:Fatty acid metabolism
PPARGC1A	19017	444.445	219.938	-1.01491	mmu04152:AMPK signaling pathway,mmu04910:Insulin signaling pathway,mmu04931:Insulin resistance
GM13304	100504346	66.4929	31.3717	-1.08374	mmu04064:NF-kappa B signaling pathway
CD28	12487	51.7644	20.4236	-1.34172	mmu04514:Cell adhesion molecules (CAMs),mmu05162:Measles,mmu05332:Graft-versus-host disease
CXCL10	15945	8.31426	2.63716	-1.6566	mmu04668:TNF signaling pathway,mmu05164:Influenza A
DDIT3	13198	137.72	65.7056	-1.06765	mmu04010:MAPK signaling pathway
HCAR2	80885	20.6672	4.10037	-2.33352	mmu04024:cAMP signaling pathway
HCAR1	243270	35.1278	11.1443	-1.65631	mmu04024:cAMP signaling pathway
CDH4	12561	706.3	210.003	-1.74987	mmu04514:Cell adhesion molecules (CAMs)
FOXO6	329934	110.887	32.9608	-1.75026	mmu04068:FoxO signaling pathway
KLF2	16598	742.502	308.473	-1.26725	mmu04068:FoxO signaling pathway

## Sheet: Table S5
Category	Term	Count	%	PValue	Genes	List Total	Pop Hits	Pop Total	Fold Enrichment	Bonferroni	Benjamini	FDR
KEGG_PATHWAY	mmu03050:Proteasome	22	0.0114445	3.59428e-14	PSMB5, PSMA2, PSMB4, PSMA1, PSMD14, PSMB1, PSMC4, PSMD12, PSMA5, PSMD11, PSMC3, PSMA4, PSMC2, PSMB2, PSMC1, PSMD1, PSMD2, POMP, PSMD3, PSMD4, PSMD7, PSMD8	485	45	7691	7.75267	9.17266e-12	9.17266e-12	4.68736e-11
KEGG_PATHWAY	mmu04144:Endocytosis	40	0.0208082	2.99697e-07	ARFGAP3, WASH1, CYTH1, TSG101, CHMP5, AP2S1, STAM2, CYTH2, VPS37C, ARF5, PIP5K1A, HSPA1L, CDC42, SH3GLB2, ARPC3, ARPC2, SPG20, RAB11B, EHD3, AGAP3, HSPA8, EHD4, GIT1, KIF5B, VTA1, SMAD2, ARPC1A, RAB11FIP5, CHMP1A, AP2A1, ARRB1, H2-T9, ARPC5L, RAB22A, CCDC53, HGS, PDCD6IP, BIN1, VPS25, DNM2	485	261	7691	2.4303	7.64198e-05	3.82106e-05	0.000390547
KEGG_PATHWAY	mmu04141:Protein processing in endoplasmic reticulum	30	0.0156061	5.14713e-07	HSP90AB1, TRAF2, SEC31A, UBE2G1, UBE2G2, UBQLN4, SKP1A, PRKCSH, CANX, HSPA1L, PLAA, STT3B, DNAJB11, BCL2, HSPA8, NPLOC4, VIMP, CRYAB, CKAP4, UBE4B, NSFL1C, CAPN2, BCAP31, ATF6, VCP, MAPK8, NFE2L2, PPP1R15A, UGGT1, SEL1L	485	168	7691	2.83174	0.000131243	4.37497e-05	0.000670742
KEGG_PATHWAY	mmu05169:Epstein-Barr virus infection	26	0.0135253	9.55063e-07	TRAF2, MAP2K3, RELB, PIK3CD, RB1, NFKB2, STAT3, PSMD14, HDAC2, PSMD12, PSMC4, PSMD11, PSMC3, H2-T9, BCL2, PSMC2, PSMD1, PSMC1, PSMD2, PSMD3, PIK3CA, MAPK8, PSMD4, PSMD7, PSMD8, AKT2	485	136	7691	3.03163	0.000243512	6.08834e-05	0.00124458
KEGG_PATHWAY	mmu04710:Circadian rhythm	10	0.00520205	8.31337e-05	CRY2, CSNK1E, BTRC, PER2, PER1, RORC, PRKAA1, PER3, BHLHE40, SKP1A	485	31	7691	5.1154	0.0209768	0.00423102	0.108281
KEGG_PATHWAY	mmu04910:Insulin signaling pathway	22	0.0114445	0.000162493	PHKA2, PTPRF, GRB2, INPPL1, PIK3CD, MKNK2, HK2, MKNK1, ACACB, PPP1CA, SLC2A4, GCK, GYS1, PIK3CA, SH2B2, MAPK8, PRKAA1, MTOR, TRIP10, RAPGEF1, SHC4, AKT2	485	140	7691	2.49193	0.0405922	0.00688271	0.211544
KEGG_PATHWAY	mmu04010:MAPK signaling pathway	30	0.0156061	0.00103044	TRAF2, GRB2, MKNK2, MKNK1, MAPKAPK2, PPM1B, NFKB2, DAXX, HSPA1L, CDC42, MAP3K4, FGF1, HSPA8, AKT2, MAP2K3, CACNA1I, RELB, NF1, NR4A1, FLNC, DUSP4, RPS6KA4, ARRB1, RRAS2, RAP1A, MAPK8IP3, HSPB1, MAPK8, GADD45A, DUSP6	485	251	7691	1.89535	0.231179	0.0368602	1.33451
KEGG_PATHWAY	mmu04120:Ubiquitin mediated proteolysis	20	0.0104041	0.001383	UBE2Z, UBE4A, BTRC, UBE2G1, UBE4B, UBE2G2, HERC4, SKP1A, UBE2H, CDC16, HERC2, UBE3C, PRPF19, UBE2O, CUL5, FBXW8, CUL4A, WWP2, KLHL9, RHOBTB2	485	142	7691	2.23348	0.297358	0.0431546	1.78732
KEGG_PATHWAY	mmu04068:FoxO signaling pathway	19	0.00988389	0.00175152	GABARAPL1, GRB2, PIK3CD, BNIP3, SMAD2, GABARAP, STAT3, FOXO6, PRMT1, EP300, SLC2A4, CSNK1E, PIK3CA, SETD7, MAPK8, PRKAA1, CAT, GADD45A, AKT2	485	134	7691	2.24848	0.360474	0.0484564	2.25858
KEGG_PATHWAY	mmu04666:Fc gamma R-mediated phagocytosis	14	0.00728287	0.00210601	INPPL1, PIK3CD, PIP5K1A, PLPP1, ARPC1A, CDC42, PLCG1, ARPC3, ARPC2, ARPC5L, CFL2, PIK3CA, BIN1, AKT2	485	84	7691	2.64296	0.415851	0.0523404	2.70993
KEGG_PATHWAY	mmu00520:Amino sugar and nucleotide sugar metabolism	10	0.00520205	0.00307893	CYB5R3, AMDHD2, CYB5R2, GCK, CMAS, GFPT1, HEXA, GFPT2, HK2, PMM1	485	49	7691	3.23627	0.54449	0.06899	3.9388
KEGG_PATHWAY	mmu05100:Bacterial invasion of epithelial cells	13	0.00676266	0.00324491	ARPC1A, CDC42, CTTN, ARPC3, ARPC2, ARPC5L, GAB1, PIK3CD, PIK3CA, CTNNA1, ITGB1, DNM2, SHC4	485	78	7691	2.64296	0.563426	0.0667353	4.14701
KEGG_PATHWAY	mmu05132:Salmonella infection	13	0.00676266	0.00324491	DYNC1LI1, PLEKHM2, ROCK2, PKN1, TLR5, FLNC, ARPC1A, CDC42, ARPC3, ARPC2, ARPC5L, MAPK8, IFNGR2	485	78	7691	2.64296	0.563426	0.0667353	4.14701
KEGG_PATHWAY	mmu04931:Insulin resistance	16	0.00832328	0.00355991	PTPRF, PIK3CD, ACACB, CPT1A, STAT3, PPP1CA, SLC2A4, GFPT1, GFPT2, MGEA5, GYS1, PIK3CA, MAPK8, PRKAA1, MTOR, AKT2	485	110	7691	2.30658	0.597233	0.0675629	4.54101
KEGG_PATHWAY	mmu04722:Neurotrophin signaling pathway	16	0.00832328	0.00933928	IRAK2, GRB2, PIK3CD, MAPKAPK2, KIDINS220, CDC42, PLCG1, BCL2, GAB1, RAP1A, PIK3CA, SH2B2, MAPK8, RAPGEF1, SHC4, AKT2	485	122	7691	2.0797	0.908618	0.157101	11.5096
KEGG_PATHWAY	mmu05211:Renal cell carcinoma	11	0.00572225	0.00954569	CDC42, EP300, GRB2, GAB1, PIK3CD, PIK3CA, RAP1A, FLCN, RAPGEF1, ARNT, AKT2	485	68	7691	2.56522	0.913347	0.150457	11.7496
KEGG_PATHWAY	mmu03013:RNA transport	20	0.0104041	0.0102433	NCBP1, XPO1, NUP153, NUP188, FXR2, FXR1, SUMO3, EIF3C, SUMO2, EIF4A3, EIF3A, SUMO1, EIF3B, NUP62, NUP210, EIF4A1, THOC5, PABPC1, TPR, GEMIN5	485	170	7691	1.86562	0.927597	0.151338	12.5561
KEGG_PATHWAY	mmu05203:Viral carcinogenesis	25	0.0130051	0.0102723	TRAF2, IL6ST, GRB2, MAPKAPK2, NFKB2, SCRIB, CDC42, GTF2E1, PIK3CA, CHD4, HIST1H2BC, HPN, VAC14, PIK3CD, UBR4, ACTN2, RB1, STAT3, HDAC4, YWHAG, HDAC2, YWHAH, EP300, H2-T9, PSMC1	485	231	7691	1.7162	0.928136	0.143483	12.5895
KEGG_PATHWAY	mmu04510:Focal adhesion	23	0.0119647	0.0106468	MYL2, DIAPH1, TLN2, ROCK2, GRB2, PIK3CD, ACTN2, MYL12A, FLNC, CAPN2, ITGB1, CDC42, PPP1CA, LAMB2, ITGAV, BCL2, ITGA7, PIK3CA, RAP1A, MAPK8, RAPGEF1, SHC4, AKT2	485	207	7691	1.76197	0.934747	0.140701	13.0195
KEGG_PATHWAY	mmu04066:HIF-1 signaling pathway	14	0.00728287	0.0112475	PDK1, PIK3CD, MKNK2, HK2, MKNK1, STAT3, ARNT, EP300, PLCG1, BCL2, PIK3CA, MTOR, IFNGR2, AKT2	485	102	7691	2.17655	0.944109	0.140847	13.7052
KEGG_PATHWAY	mmu00564:Glycerophospholipid metabolism	13	0.00676266	0.014384	PNPLA7, CDS2, ACHE, PLA2G16, DGKD, GNPAT, PISD, PLPP1, LPIN2, PTDSS1, AGPAT3, LPCAT3, LPIN3	485	94	7691	2.19309	0.975141	0.168669	17.2052
KEGG_PATHWAY	mmu04810:Regulation of actin cytoskeleton	23	0.0119647	0.0145461	GIT1, MYL2, DIAPH1, ROCK2, PIK3CD, ACTN2, MYL12A, PIP5K1A, ITGB1, NCKAP1, ARPC1A, CDC42, PPP1CA, ARPC3, ARPC2, ITGAV, ARPC5L, RRAS2, CFL2, ITGA7, PIK3CA, BRK1, FGF1	485	213	7691	1.71234	0.976163	0.162998	17.3825
KEGG_PATHWAY	mmu00480:Glutathione metabolism	9	0.00468184	0.020726	GSTM1, GSR, GCLC, OPLAH, GPX4, SMS, GSTP2, GSTP1, GSTM7	485	55	7691	2.5949	0.995207	0.215539	23.8852
KEGG_PATHWAY	mmu05231:Choline metabolism in cancer	13	0.00676266	0.0241957	SLC44A2, SLC44A4, GRB2, PIK3CD, PIP5K1A, PLPP1, PLCG1, DGKD, SLC22A4, PIK3CA, MAPK8, MTOR, AKT2	485	101	7691	2.04109	0.998061	0.237807	27.3256
KEGG_PATHWAY	mmu04530:Tight junction	12	0.00624246	0.0250543	PPP2R1A, SYMPK, CDC42, CTTN, MYL2, PPP2CA, ACTN2, MYH14, MYL12A, RAB13, MYH8, LLGL2	485	90	7691	2.11436	0.998451	0.23631	28.1546
KEGG_PATHWAY	mmu05410:Hypertrophic cardiomyopathy (HCM)	11	0.00572225	0.0256311	TNNT2, DES, SGCG, MYL2, TNNC1, ITGAV, ITGA7, LMNA, PRKAA1, ITGB1, SGCA	485	79	7691	2.20804	0.998668	0.232676	28.7065
KEGG_PATHWAY	mmu03008:Ribosome biogenesis in eukaryotes	11	0.00572225	0.0346789	NOL6, XPO1, GTPBP4, WDR36, TCOF1, GNL3L, GNL2, NHP2, RIOK2, XRN2, PWP2	485	83	7691	2.10163	0.999877	0.292599	36.8677
KEGG_PATHWAY	mmu03015:mRNA surveillance pathway	12	0.00624246	0.0380077	PPP2R1A, SYMPK, NCBP1, EIF4A3, FIP1L1, PPP1CA, PPP2R5A, PPP2CA, PABPC1, CPSF1, PPP2R3D, SSU72	485	96	7691	1.98222	0.999949	0.30647	39.6466
KEGG_PATHWAY	mmu04917:Prolactin signaling pathway	10	0.00520205	0.0385944	GCK, GRB2, PIK3CD, ESR1, PIK3CA, MAPK8, ESR2, STAT3, SHC4, AKT2	485	73	7691	2.17229	0.999956	0.301239	40.1245
KEGG_PATHWAY	mmu05212:Pancreatic cancer	9	0.00468184	0.0499875	CDC42, PIK3CD, PIK3CA, SMAD2, MAPK8, BCL2L1, RB1, STAT3, AKT2	485	65	7691	2.19569	0.999998	0.362953	48.7397

## Sheet: Table S6
Category	Term	Count	%	PValue	Genes	List Total	Pop Hits	Pop Total	Fold Enrichment	Bonferroni	Benjamini	FDR
KEGG_PATHWAY	mmu05010:Alzheimer's disease	25	0.0170563	5.70421e-06	NDUFA4, NDUFB11, NOS1, NDUFA6, CYCS, PPP3R1, COX4I1, NDUFC1, CACNA1S, ITPR1, NDUFA12, NDUFA11, NDUFS7, NDUFV3, NDUFS6, CASP12, NDUFV2, PPP3CB, CALM3, ATP5O, PPP3CA, NDUFS3, NDUFS2, CALM2, CALM1	381	177	7691	2.85118	0.00149339	0.00149339	0.0074647
KEGG_PATHWAY	mmu03010:Ribosome	22	0.0150096	7.83511e-06	MRPL2, RPSA, RPL13, RPL23A, RPL24, RPL22L1, RPS2, RPL39, MRPL30, RPL29, MRPL13, MRPL12, RPS28, RPL18A, RPS29, RPS17, RPL9, RPLP1, RPL8, RPL3L, RPS20, UBA52	381	145	7691	3.06276	0.0020507	0.00102588	0.0102531
KEGG_PATHWAY	mmu04921:Oxytocin signaling pathway	22	0.0150096	1.34024e-05	MEF2C, CACNA2D1, GNAO1, MAP2K2, PPP1R12B, CACNG7, MYLK4, PRKAG2, PPP3R1, NPR2, KCNJ2, PPP1CC, CACNA1S, ITPR1, CACNA2D4, ACTG1, ADCY9, PPP3CB, CALM3, PPP3CA, CALM2, CALM1	381	150	7691	2.96066	0.00350529	0.0011698	0.0175379
KEGG_PATHWAY	mmu04910:Insulin signaling pathway	20	0.0136451	5.35353e-05	SOCS2, MAP2K2, FLOT2, SOCS1, PHKA1, PRKAG2, RHOQ, FBP2, PPP1R3A, PPP1CC, IRS1, PPP1R3D, PPP1R3C, EIF4E, CALM3, MAPK9, CRK, CALM2, PIK3R1, CALM1	381	140	7691	2.88376	0.0139287	0.00350051	0.0700376
KEGG_PATHWAY	mmu05410:Hypertrophic cardiomyopathy (HCM)	14	0.00955155	0.000114915	CACNA2D1, CACNG7, PRKAG2, IGF1, ITGA4, TPM2, TTN, TPM1, CACNA1S, CACNA2D4, ACTG1, DMD, ITGB6, SGCD	381	79	7691	3.57733	0.0296607	0.0060038	0.150282
KEGG_PATHWAY	mmu05414:Dilated cardiomyopathy	14	0.00955155	0.00019248	CACNA2D1, CACNG7, IGF1, ITGA4, TPM2, TTN, TPM1, CACNA1S, CACNA2D4, ACTG1, ADCY9, DMD, ITGB6, SGCD	381	83	7691	3.40493	0.0491838	0.00837052	0.2516
KEGG_PATHWAY	mmu05412:Arrhythmogenic right ventricular cardiomyopathy (ARVC)	12	0.00818705	0.000391277	ACTG1, JUP, CACNA2D1, DMD, CACNG7, ITGB6, SGCD, ITGA4, CACNA1S, TCF7L1, CTNNA3, CACNA2D4	381	67	7691	3.61547	0.0974531	0.014541	0.510845
KEGG_PATHWAY	mmu04022:cGMP-PKG signaling pathway	20	0.0136451	0.000408353	MEF2C, SLC8A1, MAP2K2, MYLK4, PPP3R1, NPR2, PPP1CC, VDAC2, PRKG1, SRF, VDAC3, CACNA1S, IRS1, ITPR1, ADCY9, PPP3CB, CALM3, PPP3CA, CALM2, CALM1	381	163	7691	2.47685	0.101484	0.0132872	0.533084
KEGG_PATHWAY	mmu04150:mTOR signaling pathway	11	0.00750479	0.000550966	EIF4E, AKT1S1, CAB39L, RPS6KA2, IGF1, RICTOR, RRAGD, IRS1, PTEN, PIK3R1, DDIT4	381	59	7691	3.76356	0.134452	0.0159156	0.718639
KEGG_PATHWAY	mmu04010:MAPK signaling pathway	26	0.0177386	0.000614739	MEF2C, ZAK, MRAS, PPP3R1, DUSP10, FGF13, SRF, RASGRP3, PPP3CB, PAK1, PPP3CA, TRP53, CACNA2D1, MAP2K2, CACNG7, MAP2K4, MECOM, CACNA1S, TAB2, CACNA2D4, RPS6KA2, MAPK14, GADD45G, MAPK9, CRK, CD14	381	251	7691	2.09102	0.148803	0.015982	0.801512
KEGG_PATHWAY	mmu04932:Non-alcoholic fatty liver disease (NAFLD)	19	0.0129628	0.000703479	NDUFA4, NDUFB11, NDUFA6, PRKAG2, CYCS, COX4I1, NDUFC1, IRS1, NDUFA12, NDUFA11, NDUFS7, NDUFV3, NDUFS6, NDUFV2, MAPK9, MLXIP, NDUFS3, NDUFS2, PIK3R1	381	157	7691	2.44293	0.168377	0.0166218	0.916721
KEGG_PATHWAY	mmu01100:Metabolic pathways	87	0.0593561	0.00091252	HGSNAT, NAMPT, LDHA, SEPHS2, COX11, SEPHS1, ALG3, PDHB, FAHD1, MTHFD1, NDUFS7, NDUFS6, CYP2J13, ST3GAL3, GOT1, AGPAT5, GADL1, NT5C3, ST3GAL6, PHOSPHO1, CES1D, ATP5O, SPR, PDHA1, PCYT2, NDUFS3, ITPK1, SUCLA2, NDUFS2, AGPAT1, AMY1, NDUFB11, WBSCR17, SUCLG1, QDPR, COX4I1, NDUFC1, FBP2, PNPLA3, NDUFA12, NDUFA11, PGM2, COQ2, ADSL, MECR, OAT, ME1, MVD, NT5C1A, ACAT2, OCRL, HADHB, ALDH1A1, DGKA, CEPT1, …	381	1269	7691	1.38393	0.212734	0.0197351	1.18763
KEGG_PATHWAY	mmu04020:Calcium signaling pathway	20	0.0136451	0.00138364	SLC8A1, NOS1, TNNC2, MYLK4, PHKA1, PPP3R1, STIM2, STIM1, VDAC2, VDAC3, CACNA1S, ITPR1, ADCY9, PLCD3, PPP3CB, CALM3, PLCD4, PPP3CA, CALM2, CALM1	381	180	7691	2.24293	0.304249	0.0275191	1.79566
KEGG_PATHWAY	mmu05016:Huntington's disease	21	0.0143273	0.0017902	TRP53, NDUFA4, NDUFB11, NDUFA6, CYCS, COX4I1, NDUFC1, VDAC2, VDAC3, NDUFA12, ITPR1, SOD2, NDUFA11, NDUFS7, NDUFV3, NDUFS6, TFAM, NDUFV2, ATP5O, NDUFS3, NDUFS2	381	198	7691	2.14098	0.374656	0.0329764	2.31761
KEGG_PATHWAY	mmu00330:Arginine and proline metabolism	9	0.00614029	0.00250445	ODC1, GOT1, NOS1, MAOA, MAOB, ALDH4A1, SMOX, AMD1, OAT	381	49	7691	3.7077	0.48159	0.0428539	3.22836
KEGG_PATHWAY	mmu05012:Parkinson's disease	17	0.0115983	0.00271631	NDUFA4, NDUFB11, NDUFA6, CYCS, COX4I1, NDUFC1, VDAC2, VDAC3, NDUFA12, NDUFA11, NDUFS7, NDUFV3, NDUFS6, NDUFV2, ATP5O, NDUFS3, NDUFS2	381	149	7691	2.30314	0.509653	0.0435628	3.497
KEGG_PATHWAY	mmu04070:Phosphatidylinositol signaling system	13	0.0088693	0.00282522	OCRL, PTEN, ITPR1, TMEM55A, DGKA, PLCD3, PLCD4, CALM3, ITPK1, PIK3R1, CALM2, INPP5A, CALM1	381	97	7691	2.70539	0.523484	0.0426663	3.63482
KEGG_PATHWAY	mmu04114:Oocyte meiosis	14	0.00955155	0.00338614	AR, ADCY9, CPEB2, RPS6KA2, CPEB4, PPP3CB, PPP3R1, CALM3, IGF1, PPP3CA, PPP1CC, CALM2, ITPR1, CALM1	381	112	7691	2.52329	0.5888	0.0481719	4.3418
KEGG_PATHWAY	mmu05214:Glioma	10	0.00682254	0.00437666	TRP53, E2F2, E2F3, MAP2K2, CALM3, IGF1, PTEN, CALM2, PIK3R1, CALM1	381	65	7691	3.10559	0.68311	0.0586914	5.57855
KEGG_PATHWAY	mmu04720:Long-term potentiation	10	0.00682254	0.00485297	MAP2K2, RPS6KA2, PPP3CB, PPP3R1, CALM3, PPP3CA, PPP1CC, CALM2, ITPR1, CALM1	381	66	7691	3.05854	0.72045	0.0617404	6.16799
KEGG_PATHWAY	mmu04728:Dopaminergic synapse	15	0.0102338	0.00624344	GNAO1, PPP2R3A, MAOA, MAOB, ARNTL, PPP1CC, ITPR1, MAPK14, PPP3CB, MAPK9, CALM3, PPP3CA, GNG5, CALM2, CALM1	381	134	7691	2.25967	0.806196	0.0751636	7.86934
KEGG_PATHWAY	mmu04924:Renin secretion	10	0.00682254	0.00786678	AGT, PPP3CB, PPP3R1, CALM3, PPP3CA, KCNJ2, CACNA1S, CALM2, ITPR1, CALM1	381	71	7691	2.84315	0.873719	0.0897688	9.81955
KEGG_PATHWAY	mmu00190:Oxidative phosphorylation	15	0.0102338	0.00856926	NDUFA4, NDUFB11, COX11, NDUFA6, COX4I1, NDUFC1, NDUFA12, NDUFA11, NDUFV3, NDUFS7, NDUFS6, NDUFV2, ATP5O, NDUFS3, NDUFS2	381	139	7691	2.17838	0.895108	0.0933835	10.6516
KEGG_PATHWAY	mmu01130:Biosynthesis of antibiotics	20	0.0136451	0.00935949	ODC1, LDHA, ACY1, MVD, SUCLG1, AK1, BCKDHB, FBP2, ACAT2, IDH3A, PDHB, HADHB, PGM2, GOT1, AKR1A1, ADSL, PDHA1, SUCLA2, OAT, HSD17B7	381	214	7691	1.88657	0.914883	0.0975623	11.5791
KEGG_PATHWAY	mmu04922:Glucagon signaling pathway	12	0.00818705	0.0100744	LDHA, PHKA1, PRKAG2, PPP3CB, PPP3R1, CALM3, PDHA1, PPP3CA, PDHB, CALM2, ITPR1, CALM1	381	100	7691	2.42236	0.929551	0.100679	12.4105
KEGG_PATHWAY	mmu04261:Adrenergic signaling in cardiomyocytes	15	0.0102338	0.0102641	CACNA2D1, PPP2R3A, SCN1B, CACNG7, TPM2, PPP1CC, TPM1, CACNA1S, CACNA2D4, ADCY9, MAPK14, CALM3, SCN4B, CALM2, CALM1	381	142	7691	2.13236	0.933002	0.098743	12.6299
KEGG_PATHWAY	mmu05014:Amyotrophic lateral sclerosis (ALS)	8	0.00545803	0.0120284	TRP53, NOS1, MAPK14, CASP12, CYCS, PPP3CB, PPP3R1, PPP3CA	381	51	7691	3.16649	0.958019	0.110795	14.6463
KEGG_PATHWAY	mmu05216:Thyroid cancer	6	0.00409352	0.0127677	TRP53, CCDC6, NCOA4, MAP2K2, RXRG, TCF7L1	381	29	7691	4.17649	0.965496	0.113291	15.4784
KEGG_PATHWAY	mmu05031:Amphetamine addiction	9	0.00614029	0.0167854	MAOA, MAOB, PPP3CB, PPP3R1, CALM3, PPP3CA, PPP1CC, CALM2, CALM1	381	67	7691	2.7116	0.988146	0.141814	19.8709
KEGG_PATHWAY	mmu04810:Regulation of actin cytoskeleton	19	0.0129628	0.0179662	MAP2K2, PPP1R12B, MRAS, ARHGEF6, MYLK4, SSH2, MYLPF, RDX, FGF13, ITGA4, PPP1CC, ACTG1, PFN2, TIAM1, ITGB6, SCIN, PAK1, CRK, PIK3R1	381	213	7691	1.80066	0.991348	0.146433	21.1211
KEGG_PATHWAY	mmu04015:Rap1 signaling pathway	19	0.0129628	0.0187566	GNAO1, MAP2K2, MRAS, IGF1, FGF13, DOCK4, ACTG1, PFN2, RASGRP3, ADCY9, TIAM1, MAPK14, RALA, CALM3, ANGPT1, CRK, CALM2, PIK3R1, CALM1	381	214	7691	1.79225	0.992993	0.147881	21.9479
KEGG_PATHWAY	mmu00020:Citrate cycle (TCA cycle)	6	0.00409352	0.0191909	PCX, SUCLG1, PDHA1, SUCLA2, PDHB, IDH3A	381	32	7691	3.78494	0.993761	0.146707	22.3988
KEGG_PATHWAY	mmu04931:Insulin resistance	12	0.00818705	0.0196038	PPP1R3D, PPP1R3C, RPS6KA2, PRKAG2, MAPK9, NFKBIA, MLXIP, PPP1R3A, PPP1CC, IRS1, PTEN, PIK3R1	381	110	7691	2.20215	0.994412	0.145457	22.8252
KEGG_PATHWAY	mmu05200:Pathways in cancer	30	0.0204676	0.0202994	E2F2, E2F3, STAT5B, ARNT2, NFKBIA, FGF13, PTEN, TCF7L1, RASGRP3, RALA, GNG5, PIK3R1, TRP53, FZD8, AR, MAP2K2, CYCS, RXRG, SMAD3, IGF1, MECOM, CTNNA3, JUP, CCDC6, ADCY9, NCOA4, TCEB2, MAPK9, TCEB1, CRK	381	395	7691	1.53314	0.995361	0.14618	23.5388
KEGG_PATHWAY	mmu04270:Vascular smooth muscle contraction	13	0.0088693	0.0227504	ADCY9, MAP2K2, PPP1R12B, MYLK4, CALM3, NPR2, PPP1CC, PRKG1, CACNA1S, RAMP1, CALM2, ITPR1, CALM1	381	127	7691	2.06632	0.997593	0.158248	26.0046
KEGG_PATHWAY	mmu00790:Folate biosynthesis	4	0.00272902	0.0236392	MOCS2, GGH, QDPR, SPR	381	13	7691	6.21119	0.998104	0.159793	26.8805
KEGG_PATHWAY	mmu05220:Chronic myeloid leukemia	9	0.00614029	0.0249243	TRP53, E2F2, E2F3, MAP2K2, STAT5B, NFKBIA, MECOM, CRK, PIK3R1	381	72	7691	2.52329	0.998657	0.163667	28.1301
KEGG_PATHWAY	mmu04210:Apoptosis	8	0.00545803	0.0275385	TRP53, CFLAR, TNFSF10, ENDOG, CASP12, CYCS, NFKBIA, PIK3R1	381	60	7691	2.69151	0.999335	0.175134	30.6112
KEGG_PATHWAY	mmu05161:Hepatitis B	14	0.00955155	0.0281521	TRP53, E2F2, E2F3, MAP2K2, STAT5B, MAP2K4, CYCS, NFKBIA, VDAC3, PTEN, DDX3X, CASP12, MAPK9, PIK3R1	381	146	7691	1.93568	0.999437	0.174559	31.182
KEGG_PATHWAY	mmu04912:GnRH signaling pathway	10	0.00682254	0.0291018	ADCY9, MAP2K2, MAPK14, MAP2K4, MAPK9, CALM3, CACNA1S, CALM2, ITPR1, CALM1	381	88	7691	2.2939	0.999564	0.175885	32.0569
KEGG_PATHWAY	mmu05215:Prostate cancer	10	0.00682254	0.0291018	TRP53, E2F2, AR, E2F3, MAP2K2, NFKBIA, IGF1, PTEN, TCF7L1, PIK3R1	381	88	7691	2.2939	0.999564	0.175885	32.0569
KEGG_PATHWAY	mmu04068:FoxO signaling pathway	13	0.0088693	0.0328426	TNFSF10, SGK1, MAP2K2, MAPK14, GADD45G, PRKAG2, MAPK9, SMAD3, IGF1, IRS1, PTEN, PIK3R1, SOD2	381	134	7691	1.95838	0.999841	0.192164	35.4041
KEGG_PATHWAY	mmu04970:Salivary secretion	9	0.00614029	0.035488	NOS1, ADCY9, SLC12A2, CALM3, SLC4A2, PRKG1, CALM2, ITPR1, CALM1	381	77	7691	2.35944	0.999923	0.201804	37.6785
KEGG_PATHWAY	mmu05230:Central carbon metabolism in cancer	8	0.00545803	0.0375128	SLC16A3, TRP53, MAP2K2, GLS, PDHA1, PTEN, PDHB, PIK3R1	381	64	7691	2.52329	0.999955	0.207818	39.3691
KEGG_PATHWAY	mmu04722:Neurotrophin signaling pathway	12	0.00818705	0.038344	TRP53, MAP2K2, RPS6KA2, MAPK14, MAPK9, NFKBIA, CALM3, CRK, IRS1, CALM2, PIK3R1, CALM1	381	122	7691	1.98554	0.999964	0.207699	40.0507
KEGG_PATHWAY	mmu05212:Pancreatic cancer	8	0.00545803	0.0403336	TRP53, E2F2, E2F3, ARHGEF6, MAPK9, RALA, SMAD3, PIK3R1	381	65	7691	2.48447	0.999979	0.213135	41.6537
KEGG_PATHWAY	mmu00620:Pyruvate metabolism	6	0.00409352	0.0414993	ME1, PCX, LDHA, PDHA1, ACAT2, PDHB	381	39	7691	3.10559	0.999985	0.214481	42.5745
KEGG_PATHWAY	mmu05205:Proteoglycans in cancer	17	0.0115983	0.0431882	TRP53, CAV3, FZD8, MAP2K2, PPP1R12B, MRAS, IGF1, RDX, PPP1CC, ITPR1, ACTG1, ANK1, TIAM1, MAPK14, PAK1, PIK3R1, TWIST1	381	203	7691	1.69048	0.999991	0.21816	43.8847

## Sheet: Table S7
Category	Term	Count	%	PValue	Genes	List Total	Pop Hits	Pop Total	Fold Enrichment	Bonferroni	Benjamini	FDR
GOTERM_BP_DIRECT	GO:0006511~ubiquitin-dependent protein catabolic process	33	0.0171668	7.63935e-10	USP2, UBE2G1, BTRC, UCHL1, SKP1A, TTC3, CYLD, CUL5, FBXW8, SQSTM1, CUL9, USP11, PSMD3, PSMD4, USP14, USP13, NPLOC4, UBE4A, UBE4B, PSMA2, PSMA1, USP28, ADRM1, CUL4A, VCP, PSMA5, PSMD11, PSMA4, PSMC2, TRPC4AP, USP20, USP24, RNF40	1104	154	18082	3.5097	2.82655e-06	2.82655e-06	1.40772e-06
GOTERM_BP_DIRECT	GO:0015031~protein transport	73	0.0379749	1.51915e-08	XPO1, COPA, SEC31A, TSG101, CHMP5, PLEKHM1, AP2S1, USE1, PTPN23, VPS53, NUP188, VPS37C, VPS51, VPS33B, STXBP5L, KIF13A, COPB2, DNAJC14, TPR, AP3B1, SCAMP1, GOLT1B, BCAP31, ANKRD27, RAB11FIP5, CHMP1A, COPG2, ARRB1, IPO4, CCDC53, IPO5, USO1, TOMM20, TOM1, RAB15, KPNA4, PDCD6IP, RAB13, ARFGAP3, STAM2, TIMM10, DSCR3, ARF5, NAPB, TRAM2, RILPL1, STX12, NUP210, RAB11B, TNKS, SNX24, APPBP2, TNPO1, EHD3, …	1104	592	18082	2.01966	5.62071e-05	2.8104e-05	2.79937e-05
GOTERM_BP_DIRECT	GO:0032922~circadian regulation of gene expression	18	0.00936369	8.25382e-08	USP2, RELB, CIART, MTA1, RORC, HNRNPU, NOCT, NRIP1, PPP1CA, CRY2, HDAC2, CSNK1E, GFPT1, PER2, PER1, PER3, BHLHE40, MYBBP1A	1104	61	18082	4.83304	0.000305345	0.000101792	0.000152095
GOTERM_BP_DIRECT	GO:0048511~rhythmic process	26	0.0135253	1.92339e-07	USP2, ROCK2, BTRC, CIART, RELB, RORC, MTA1, NFKB2, HNRNPU, NOCT, NRIP1, CIPC, PPP1CA, HDAC2, CRY2, EP300, DBP, CSNK1E, GFPT1, TEF, PER1, MAPK8, PRKAA1, BHLHE40, PER3, MYBBP1A	1104	128	18082	3.32691	0.0007114	0.000177897	0.000354426
GOTERM_BP_DIRECT	GO:0045944~positive regulation of transcription from RNA polymerase II promoter	101	0.0525407	4.66798e-07	MEF2A, FLCN, CBFB, CITED2, MAMSTR, APP, WWP2, AKIRIN2, MTA2, RELB, JUNB, DCAF6, EP300, ARRB1, IGBP1, NFE2L1, NFE2L2, SMARCA2, SMARCA4, HMGB1, PUS1, HDGF, SOX4, ATF1, ARNT, TRP53BP1, PELP1, TEAD4, TEF, RNF10, TNKS, TAF9, RUNX1, CCPG1, ASXL1, SRA1, AKAP8L, NR4A2, NR4A1, SKI, SMAD2, NR4A3, FOXP3, CSRP3, ATF6, ATF5, HDAC4, ATF3, HDAC2, SMARCC1, PPRC1, BACH1, E2F4, ELF3, EZH1, NFKB2, DAXX, MCF2L, ASH2…	1104	995	18082	1.66255	0.00172566	0.000345371	0.000860174
GOTERM_BP_DIRECT	GO:0043161~proteasome-mediated ubiquitin-dependent protein catabolic process	26	0.0135253	3.64389e-06	BTRC, PLAA, PSMB5, WWP2, BTBD2, RMND5B, PSMD1, PSMD2, PSMD4, PSMD7, PSMD8, AGAP3, NSFL1C, UBE4B, BTBD6, MTA1, UBE2H, BTBD9, RNF44, VCP, PSMD12, CUL4A, ARRB1, PSMA5, NFE2L2, TBL1X	1104	149	18082	2.85801	0.0133919	0.00224455	0.00671446
GOTERM_BP_DIRECT	GO:0006886~intracellular protein transport	33	0.0171668	1.28987e-05	COPA, XPO1, TBC1D8, AP2S1, STAM2, STX4A, DSCR3, NAPB, KIF13A, COPB2, CTTN, RUNDC1, STX12, TMED2, TNPO1, AP3B1, ASPSCR1, VIMP, IPO13, BCAP31, COPG2, YWHAH, COG7, AP2A1, TOM1L2, IPO4, IPO5, USO1, TOMM20, HGS, TOM1, RAB13, AP4B1	1104	232	18082	2.32972	0.0466047	0.00679476	0.0237661
GOTERM_BP_DIRECT	GO:0003009~skeletal muscle contraction	10	0.00520205	1.37313e-05	TNNT1, TCAP, TNNC1, CHRND, MYH14, CHRNA1, MYH8, CHRNE, TNNI1, CHRNG	1104	26	18082	6.29947	0.0495372	0.00633065	0.0252999
GOTERM_BP_DIRECT	GO:0007517~muscle organ development	15	0.00780307	2.03663e-05	SRPK3, USP2, CRYAB, LMNA, TBX1, CD164, CSRP3, DTNBP1, FXR1, DES, SGCG, FRG1, MYOG, ALX4, UNC45B	1104	63	18082	3.89967	0.072587	0.00833796	0.0375228
GOTERM_BP_DIRECT	GO:0006351~transcription, DNA-templated	158	0.0821924	2.52971e-05	MEF2A, ZXDC, RORC, VPRBP, FOXO6, CITED2, CIPC, MAMSTR, GTF2E1, CRY2, MED26, ATOH8, FIZ1, DNAJC2, AKIRIN2, CCAR1, RELB, MTA1, ARID1A, JUNB, ZFP593, EP300, BAZ1A, RFC1, BAZ1B, MED15, ARRB1, TGIF1, FLII, DNTTIP2, ZFP516, NFE2L2, SMARCA1, MYBBP1A, SMARCA2, XRN2, LRPPRC, SUDS3, SMARCA4, HMGB3, CIART, HDGF, SOX4, TXN1, ATF1, VPS72, ARNT, TRP53BP1, PELP1, PIR, TEAD4, TEF, CASZ1, RNF10, BHLHE40, RUNX1, H…	1104	1885	18082	1.37285	0.0893534	0.00931637	0.0466052
GOTERM_BP_DIRECT	GO:0016569~covalent chromatin modification	35	0.0182072	3.54584e-05	EZH1, VPRBP, DAXX, VPS72, PRMT7, ASH2L, PRKAA1, KDM3A, DNAJC2, CHD4, BAHD1, SETDB1, AEBP2, BRD3, RBBP4, DTX3L, ASXL1, TRIM28, PKN1, ARID1A, WHSC1, RB1, EHMT2, HDAC4, HDAC2, SMARCC1, DNMT1, SETD7, RUVBL1, CARM1, SMARCA1, APBB1, SUDS3, RNF40, SMARCA4	1104	266	18082	2.15508	0.122956	0.0118563	0.0653197
GOTERM_BP_DIRECT	GO:0000122~negative regulation of transcription from RNA polymerase II promoter	72	0.0374547	6.19692e-05	BACH1, XPO1, MEF2A, BACH2, HMGN2, CPEB3, EZH1, VPRBP, NFKB2, FLCN, DAXX, CITED2, CRY2, WWP2, SUPT5, TPR, AKIRIN2, HIST1H1C, MTA2, RELB, PKIG, ESR1, ARID1A, RB1, ESR2, SPEN, JUNB, NOC2L, NRIP1, GZF1, EP300, RFC1, IGBP1, TGIF1, CUX2, SUDS3, PEG3, SMARCA4, USP2, HDGF, TXN1, TSC22D3, SORBS3, SQSTM1, PPP2CA, PER2, PER1, PER3, BHLHE40, CHD4, SETDB1, ZBTB7A, AEBP2, TRIM28, ASXL1, LMCD1, NR4A2, SKI, TBX1…	1104	729	18082	1.61764	0.204905	0.0189264	0.11413
GOTERM_BP_DIRECT	GO:0006338~chromatin remodeling	16	0.00832328	7.39366e-05	RBBP4, MTA2, ARID1A, DAXX, VPS72, HDAC4, BAZ1A, CHD1L, BAZ1B, SMARCC1, RUVBL1, SMARCA1, ZBTB1, SMARCA2, RERE, SMARCA4	1104	79	18082	3.31719	0.239345	0.0208244	0.136157
GOTERM_BP_DIRECT	GO:0043044~ATP-dependent chromatin remodeling	9	0.00468184	7.94238e-05	HDAC2, RBBP4, SMARCC1, MTA2, ARID1A, HNRNPC, SMARCA1, CHD4, SMARCA4	1104	25	18082	5.8963	0.254634	0.0207726	0.146254
GOTERM_BP_DIRECT	GO:0006457~protein folding	21	0.0109243	9.40847e-05	TXNL1, HSP90AB1, CRYAB, TMX4, UBE4B, TMX3, TBCE, TXN1, CANX, ST13, TRAP1, PFDN2, CCT4, DNAJB11, PPIA, TUBB5, FKBP15, QSOX1, DNAJA4, HSPA8, DNAJB6	1104	128	18082	2.68712	0.293993	0.0229414	0.17323
GOTERM_BP_DIRECT	GO:0045454~cell redox homeostasis	14	0.00728287	0.000127032	TXNL1, GCLC, VIMP, TMX4, TMX3, PRDX2, TXN1, PRDX1, GSR, NXN, PRDX6, TXNRD1, NFE2L2, QSOX1	1104	65	18082	3.5277	0.375028	0.0289507	0.233825
GOTERM_BP_DIRECT	GO:0031397~negative regulation of protein ubiquitination	11	0.00572225	0.000135045	UBXN1, PRMT3, GTPBP4, GCLC, NXN, ARRB1, PER2, KLHL40, SOX4, GNL3L, MTOR	1104	41	18082	4.39426	0.393287	0.0289663	0.248557
GOTERM_BP_DIRECT	GO:0030433~ER-associated ubiquitin-dependent protein catabolic process	13	0.00676266	0.00013709	STT3B, NPLOC4, VIMP, PSMC4, UBE4A, VCP, PSMC3, PSMC2, UBE4B, PSMC1, UBE2G2, ANKZF1, UBXN4	1104	57	18082	3.73548	0.397861	0.0277881	0.252317
GOTERM_BP_DIRECT	GO:0006810~transport	149	0.0775105	0.000147331	SLC8A3, XPO1, DYNC1LI1, NCBP1, SEC31A, SLC44A2, PLEKHM1, SLC9A4, ATP1B2, CHMP5, PTPN23, USE1, VPS53, GRIN3B, VPS51, VPS33B, SLC7A6, STARD3, KIF13A, GET4, SLC25A25, SLC2A4, ABCB10, SLC8B1, CHRNA1, SCAMP1, TXNL1, GOLT1B, SARAF, DCTN1, BCAP31, TRAPPC12, COPG2, PITPNM3, ARRB1, SLC25A33, USO1, SLC25A37, RAB15, CLIP1, RAB13, PDCD6IP, LRPPRC, SLC2A12, FXYD1, ARFGAP3, HDLBP, PANX1, TMX4, STAM2, SLC38A10,…	1104	1822	18082	1.33942	0.420253	0.0282851	0.271141
GOTERM_BP_DIRECT	GO:0006897~endocytosis	25	0.0130051	0.000275421	SCAMP1, ARC, INPPL1, HIP1R, AP2S1, SORL1, ESYT2, CDC42, CTTN, APP, NPC1, AP2A1, ARRB1, CSNK1E, ATP9A, RAB22A, RAB11B, USP20, FKBP15, BIN1, TRIP10, FCHO2, LRP4, DNM2, HIP1	1104	181	18082	2.26224	0.639115	0.0496832	0.506307
GOTERM_BP_DIRECT	GO:0006891~intra-Golgi vesicle-mediated transport	8	0.00416164	0.00031822	COPB2, COPA, COG5, COPG2, COG6, COG1, TRAPPC10, COG2	1104	23	18082	5.69691	0.691983	0.0545329	0.584766
GOTERM_BP_DIRECT	GO:0045893~positive regulation of transcription, DNA-templated	57	0.0296517	0.000379316	MEF2A, ELF3, BTRC, ZXDC, RORC, CITED2, ATOH8, FGF1, DNAJC2, SSBP3, ESR1, ARID1A, ESR2, SPEN, EP300, RFC1, MLLT11, ZFP516, NFE2L2, SMARCA1, SMARCA2, MAPRE3, SMARCA4, SOX4, TRIM16, CALCOCO1, ARNT, AATF, KDM3A, RNF10, MYOG, RUNX1, ETV5, ETV4, AXIN1, CEBPB, MAP2K3, TRIM28, NR4A2, NR4A1, TBX1, ILF3, SMAD2, NR4A3, FOXP3, STAT3, CDKN1C, ATF5, HDAC4, MEF2D, PKNOX1, YWHAH, NUP62, SMARCC1, SETD7, TBL1X, AP…	1104	576	18082	1.6208	0.754322	0.0618131	0.696667
GOTERM_BP_DIRECT	GO:0032436~positive regulation of proteasomal ubiquitin-dependent protein catabolic process	13	0.00676266	0.000497672	GCLC, CLU, RNF217, TRIB1, SUMO2, RNF114, SUMO1, VCP, CSNK1E, ZFAND2A, RNF19B, AXIN1, GBA	1104	65	18082	3.27572	0.841476	0.0769578	0.913105
GOTERM_BP_DIRECT	GO:0010592~positive regulation of lamellipodium assembly	7	0.00364143	0.000692495	HDAC4, TWF2, ARPC2, BRK1, MTOR, DNM2, NCKAP1	1104	19	18082	6.03423	0.922936	0.101292	1.2684
GOTERM_BP_DIRECT	GO:0042176~regulation of protein catabolic process	7	0.00364143	0.000692495	XPO1, CDC42, PPP2CA, PSMD1, PSMD2, SERPINB1A, PSMD3	1104	19	18082	6.03423	0.922936	0.101292	1.2684
GOTERM_BP_DIRECT	GO:0050821~protein stabilization	19	0.00988389	0.000765442	GTPBP4, USP2, ATP1B2, HIP1R, CLU, SOX4, NCKAP1, SUMO1, CCT4, EP300, STX12, COG7, BAG3, TELO2, TAF9, PER3, APBB1, USP13, HIP1	1104	128	18082	2.4312	0.941177	0.107143	1.40113
GOTERM_BP_DIRECT	GO:0007030~Golgi organization	14	0.00728287	0.000925562	NPLOC4, PLEKHM2, NSFL1C, CDC42, COG4, FBXW8, COG7, TMED2, USO1, SURF4, DYM, OBSL1, COG1, COG2	1104	79	18082	2.90254	0.967489	0.123462	1.69187
GOTERM_BP_DIRECT	GO:0048813~dendrite morphogenesis	10	0.00520205	0.000970382	MEF2A, HPRT, ROCK2, MAPK8, KIDINS220, ITGB1, DTNBP1, LRP4, RERE, FARP1	1104	43	18082	3.80898	0.972461	0.124572	1.7731
GOTERM_BP_DIRECT	GO:0016192~vesicle-mediated transport	26	0.0135253	0.00128806	COPA, ARFGAP3, SEC31A, AP2S1, STX4A, USE1, ARF5, NAPB, VPS33B, STXBP5L, COPB2, STX12, TMED2, TRIP10, AP3B1, GOLT1B, BCAP31, TRAPPC12, COPG2, CHMP1A, SCFD2, AP2A1, USO1, MAPK8IP3, AP4B1, TRAPPC10	1104	213	18082	1.99927	0.99151	0.156603	2.34707
GOTERM_BP_DIRECT	GO:0016567~protein ubiquitination	38	0.0197678	0.00147319	BACH1, UBE2Z, BACH2, BTRC, RNF217, VPRBP, SKP1A, MYCBP2, PRPF19, DCAF13, RNF123, CUL5, FBXW8, WWP2, NSMCE1, KLHL9, CUL9, KLHL40, KLHL23, HECTD1, RNF31, UBE4A, UBE4B, SPSB2, SOCS6, HERC4, HERC2, PJA2, ASB8, DCAF6, RNF114, RNF44, VCP, ARRB1, CAND2, TRPC4AP, NFE2L2, RNF19B	1104	362	18082	1.7193	0.995724	0.171466	2.68011
GOTERM_BP_DIRECT	GO:0055013~cardiac muscle cell development	6	0.00312123	0.0015014	HDAC2, ALPK3, XIRP1, ACTN2, MTOR, HNRNPU	1104	15	18082	6.55145	0.996149	0.169155	2.73077
GOTERM_BP_DIRECT	GO:0002479~antigen processing and presentation of exogenous peptide antigen via MHC class I, TAP-dependent	8	0.00416164	0.00181667	PSMB5, PSMA2, PSMB4, PSMA1, PSMB1, PSMA5, PSMA4, PSMB2	1104	30	18082	4.36763	0.998803	0.195091	3.29514
GOTERM_BP_DIRECT	GO:0030163~protein catabolic process	10	0.00520205	0.00188378	TRAF2, LONP2, PSMC4, PSMC3, BTRC, PSMC2, PSMC1, USE1, WDYHV1, AXIN1	1104	47	18082	3.48481	0.999067	0.195889	3.41489
GOTERM_BP_DIRECT	GO:0034314~Arp2/3 complex-mediated actin nucleation	6	0.00312123	0.00207504	ARPC1A, ACTR2, WASH1, ARPC3, ARPC2, ARPC5L	1104	16	18082	6.14198	0.999541	0.207765	3.75535
GOTERM_BP_DIRECT	GO:0051603~proteolysis involved in cellular protein catabolic process	11	0.00572225	0.00214433	PSMB5, PSMA2, PSMB4, CTSL, PSMA1, PSMB1, PSMA5, LGMN, PSMA4, PSMB2, CAPN2	1104	57	18082	3.16079	0.999645	0.208325	3.87842
GOTERM_BP_DIRECT	GO:0006914~autophagy	19	0.00988389	0.00253135	TM9SF1, HMGB1, GABARAPL1, PLEKHM1, TMBIM6, ATG13, UBQLN4, TECPR1, VPS51, WIPI1, GABARAP, FAM134B, NPC1, VCP, SQSTM1, PRKAA1, MTOR, STBD1, USP13	1104	142	18082	2.19151	0.999915	0.235045	4.56309
GOTERM_BP_DIRECT	GO:0051028~mRNA transport	14	0.00728287	0.00253872	XPO1, NCBP1, MYO1C, SUPT6, NUP188, IGF2BP2, IWS1, EIF4A3, NUP62, NUP210, TNKS, THOC5, TPR, LRPPRC	1104	88	18082	2.60569	0.999918	0.229916	4.57609
GOTERM_BP_DIRECT	GO:0097009~energy homeostasis	6	0.00312123	0.00279339	PIK3CA, ACACB, NR4A3, UBB, AMPD3, STAT3	1104	17	18082	5.78069	0.999968	0.244012	5.02404
GOTERM_BP_DIRECT	GO:0042254~ribosome biogenesis	14	0.00728287	0.00281086	GTPBP4, TSR1, GNL3L, BOP1, NOP14, DCAF13, MRPL10, DDX56, FRG1, IPO4, AATF, GNL2, NHP2, FTSJ3	1104	89	18082	2.57641	0.99997	0.239724	5.05469
GOTERM_BP_DIRECT	GO:0045892~negative regulation of transcription, DNA-templated	53	0.0275709	0.00340243	ELF3, TSG101, BTRC, FLCN, DAXX, CITED2, CIPC, CRY2, PBXIP1, WWP2, ATOH8, AKIRIN2, MTA2, RELB, RB1, SPEN, GZF1, CHMP1A, RFC1, CUX2, SMARCA2, MYBBP1A, SUDS3, SMARCA4, SBNO2, LIMS1, GCLC, CIART, SMTNL1, SUMO2, SUMO1, 5830417I10RIK, PER2, PER1, LIMD1, BHLHE40, RUNX1, HSPA8, BAHD1, ZBTB7A, CEBPB, TRIM28, ILF3, SMAD2, FOXP3, TMPRSS6, ATF5, HDAC4, ATF3, HDAC2, DNMT1, TBL1X, DNAJB6	1104	579	18082	1.49925	0.999997	0.276276	6.08725
GOTERM_BP_DIRECT	GO:0042752~regulation of circadian rhythm	10	0.00520205	0.00387228	PPP1CA, CRY2, ROCK2, CSNK1E, BTRC, PER2, PER1, PRKAA1, MAPK8, NOCT	1104	52	18082	3.14974	0.999999	0.301543	6.89979
GOTERM_BP_DIRECT	GO:0008283~cell proliferation	25	0.0130051	0.00416607	PDK1, CEP120, UCHL1, SRA1, DPH1, TBX1, BCL2L1, BOP1, PRDX1, STAT3, SCRIB, LARP1, CITED2, TACC2, USP28, GLUL, FBXW8, BCL2, H3F3A, TXNRD1, ALKBH3, FGF1, THPO, MVP, USP13	1104	220	18082	1.86121	1	0.313911	7.40447
GOTERM_BP_DIRECT	GO:0006355~regulation of transcription, DNA-templated	169	0.0879146	0.00443373	MEF2A, ZXDC, RORC, VPRBP, FOXO6, CITED2, ZFP934, CIPC, MAMSTR, GTF2E1, CRY2, MED26, ATOH8, FIZ1, DNAJC2, AKIRIN2, CCAR1, MTA2, RELB, MTA1, ARID1A, JUNB, ZFP593, EP300, BAZ1A, RFC1, BAZ1B, MED15, ARRB1, TGIF1, FLII, DNTTIP2, MAPK8, NFE2L1, ZFP516, NFE2L2, SMARCA1, SMARCA2, MYBBP1A, SUDS3, XRN2, LRPPRC, SMARCA4, HMGB3, CIART, HDGF, SOX4, TXN1, ATF1, VPS72, ARNT, MUSK, TRP53BP1, PIR, TEAD4, TEF, CAS…	1104	2279	18082	1.21456	1	0.32393	7.86201
GOTERM_BP_DIRECT	GO:0006397~mRNA processing	33	0.0171668	0.00453698	NCBP1, FIP1L1, SUPT6, SNRPD3, NOCT, HNRNPL, PRPF19, AGGF1, FRG1, SCNM1, HNRNPC, PABPC1, SUPT5, ZRSR2, RBM27, HSPA8, GEMIN5, SYMPK, NOL3, RBM20, GRSF1, AKAP8L, DDX1, SF3A1, HNRNPU, IWS1, EIF4A3, CELF1, LSM10, THOC5, XRN2, CPSF1, SSU72	1104	322	18082	1.67855	1	0.323809	8.03794
GOTERM_BP_DIRECT	GO:0034599~cellular response to oxidative stress	11	0.00572225	0.00456332	TXNL1, BACH2, VIMP, NR4A2, PRDX2, NFE2L1, TXN1, NFE2L2, ETV5, SRXN1, STAU1	1104	63	18082	2.85976	1	0.319285	8.08277
GOTERM_BP_DIRECT	GO:0061025~membrane fusion	8	0.00416164	0.00459961	BLOC1S6, STX12, NSFL1C, STX4A, USO1, NAPB, VPS33B, DNM2	1104	35	18082	3.74369	1	0.315497	8.14449
GOTERM_BP_DIRECT	GO:0007163~establishment or maintenance of cell polarity	7	0.00364143	0.00497039	ACTR2, CDC42, LIMS1, CAP2, MACF1, SPINT2, CTNNA1	1104	27	18082	4.24631	1	0.330209	8.77295
GOTERM_BP_DIRECT	GO:0002931~response to ischemia	8	0.00416164	0.00541513	NOL3, PANX1, BCL2, UCHL1, PER2, HK2, RCAN1, BCL2L1	1104	36	18082	3.63969	1	0.347834	9.52139
GOTERM_BP_DIRECT	GO:0007623~circadian rhythm	15	0.00780307	0.00594886	BTRC, RORC, HNRNPR, CPT1A, NOCT, ATF5, CRY2, EP300, DBP, CSNK1E, PER2, PER1, PER3, BHLHE40, UBB	1104	108	18082	2.27481	1	0.368671	10.412
GOTERM_BP_DIRECT	GO:0006479~protein methylation	7	0.00364143	0.00600532	PRMT3, PRMT1, METTL21A, PRMT7, SNRPD3, ILF3, CARM1	1104	28	18082	4.09466	1	0.365444	10.5057
GOTERM_BP_DIRECT	GO:0006915~apoptotic process	51	0.0265304	0.00630413	MEF2A, HTATIP2, HIP1R, BNIP3, DAXX, APP, RAD21, SLK, BAG3, TICAM1, BCL7C, AKT2, SHC4, CCAR1, PIM3, RB1, MIEN1, BCAP31, NOC2L, EP300, CLIC4, PDCD6IP, PPP1R15A, SUDS3, PEG3, TRAF2, UBE2Z, MCL1, GSDMA, ADAMTSL4, YPEL3, MKNK2, BCL2L1, PEG10, ECE1, SQSTM1, BCL2, MTCH1, ERCC3, AXIN1, HIP1, AIMP2, TMBIM6, SRA1, NR4A1, GABARAP, MEF2D, MAP1S, PPP1R13B, APBB1, PDCD7	1104	570	18082	1.46546	1	0.373736	11.0001
GOTERM_BP_DIRECT	GO:0043248~proteasome assembly	5	0.00260102	0.00631307	ADRM1, PSMD11, POMP, PSMD4, PSMD8	1104	13	18082	6.29947	1	0.368375	11.0149
GOTERM_BP_DIRECT	GO:0070373~negative regulation of ERK1 and ERK2 cascade	11	0.00572225	0.00639128	DUSP4, RANBP9, EIF3A, ATF3, ARRB1, WNK2, FLCN, RAPGEF1, TNIP1, GSTP1, DUSP6	1104	66	18082	2.72977	1	0.366328	11.1438
GOTERM_BP_DIRECT	GO:0010793~regulation of mRNA export from nucleus	4	0.00208082	0.00657963	SUPT6, AKAP8L, THOC5, IWS1	1104	7	18082	9.35921	1	0.369253	11.4537
GOTERM_BP_DIRECT	GO:0043966~histone H3 acetylation	9	0.00468184	0.00701384	CSRP2BP, EP300, SAP130, PER1, TAF9, TRIM16, MYOG, TAF6L, SMARCA4	1104	47	18082	3.13633	1	0.382621	12.1642
GOTERM_BP_DIRECT	GO:2000378~negative regulation of reactive oxygen species metabolic process	7	0.00364143	0.00718867	CRYAB, BCL2, HK2, BNIP3, PRDX2, AATF, ESR2	1104	29	18082	3.95346	1	0.384517	12.4487
GOTERM_BP_DIRECT	GO:0043153~entrainment of circadian clock by photoperiod	6	0.00312123	0.00749668	PPP1CA, CRY2, USP2, PER1, MTA1, BHLHE40	1104	21	18082	4.67961	1	0.391758	12.9479
GOTERM_BP_DIRECT	GO:0032435~negative regulation of proteasomal ubiquitin-dependent protein catabolic process	6	0.00312123	0.00749668	HSP90AB1, UBXN1, SMARCC1, KLHL40, HFE, TAF9	1104	21	18082	4.67961	1	0.391758	12.9479
GOTERM_BP_DIRECT	GO:0042787~protein ubiquitination involved in ubiquitin-dependent protein catabolic process	17	0.00884348	0.00760402	UBE2Z, UBE4B, UBR4, HERC4, BTBD6, RNF217, HERC2, UBE3C, BTBD9, CUL5, CUL4A, WWP2, KLHDC8A, BTBD2, RMND5B, RNF19B, HECTD1	1104	134	18082	2.07789	1	0.390722	13.1212
GOTERM_BP_DIRECT	GO:0060048~cardiac muscle contraction	9	0.00468184	0.00797756	TNNT2, TCAP, MYL2, TNNC1, MAP2K3, MTOR, CSRP3, SCN5A, TNNI1	1104	48	18082	3.07099	1	0.400077	13.7218
GOTERM_BP_DIRECT	GO:0043065~positive regulation of apoptotic process	33	0.0171668	0.00806865	HIP1R, ADAMTSL4, CLU, BNIP3, SOX4, OSGIN1, BCL2L1, DAXX, ITGB1, SCRIB, UTP11L, SLK, PPP2CA, MTCH1, AATF, ERCC3, ARL6IP5, CCAR1, ZFP622, PTPRF, NF1, NR4A1, ESR2, ATF6, UACA, IRF5, MLLT11, MAPK8, BIN1, APBB1, GADD45A, SUDS3, DUSP6	1104	335	18082	1.61342	1	0.398334	13.8677
GOTERM_BP_DIRECT	GO:0042744~hydrogen peroxide catabolic process	5	0.00260102	0.00841689	PRDX6, PRDX2, TXNRD1, CAT, PRDX1	1104	14	18082	5.84951	1	0.406215	14.4232
GOTERM_BP_DIRECT	GO:0050775~positive regulation of dendrite morphogenesis	7	0.00364143	0.00853168	ANKRD27, TBC1D24, ACHE, FBXW8, PTPRF, OBSL1, CUX2	1104	30	18082	3.82168	1	0.40531	14.6056
GOTERM_BP_DIRECT	GO:0045862~positive regulation of proteolysis	6	0.00312123	0.00922313	HDAC2, EP300, BTRC, MGEA5, HSPA8, CLN6	1104	22	18082	4.4669	1	0.424759	15.6963
GOTERM_BP_DIRECT	GO:0000209~protein polyubiquitination	14	0.00728287	0.00979046	UBE4A, BTRC, UBE2G2, UBE4B, RNF217, UBE3C, CBFB, PRPF19, RNF114, BCL2, TNKS, RNF19B, AXIN1, RNF31	1104	103	18082	2.22622	1	0.438885	16.5815
GOTERM_BP_DIRECT	GO:0045214~sarcomere organization	7	0.00364143	0.0100453	TNNT2, TCAP, XIRP1, CFL2, ACTN2, LMOD2, ITGB1	1104	31	18082	3.6984	1	0.44216	16.9763
GOTERM_BP_DIRECT	GO:0043086~negative regulation of catalytic activity	7	0.00364143	0.0100453	NES, TIMP4, TMBIM1, ACACB, NQO1, HNRNPR, PPP1R14B	1104	31	18082	3.6984	1	0.44216	16.9763
GOTERM_BP_DIRECT	GO:0090309~positive regulation of methylation-dependent chromatin silencing	3	0.00156061	0.0107007	SETDB1, TRIM28, DNMT1	1104	3	18082	16.3786	1	0.45795	17.9832
GOTERM_BP_DIRECT	GO:0006357~regulation of transcription from RNA polymerase II promoter	37	0.0192476	0.0112341	ZFP395, HMGN2, SUPT6, NFKB2, ATF1, FOXO6, CITED2, RAD21, MED26, TEAD4, TEF, AATF, SUPT5, ALX4, ETV5, BRD3, HIST1H1C, SRA1, RELB, PKN1, TBX1, RB1, FOXP3, MAFK, EHMT2, ANXA4, JUNB, NRIP1, ATF5, BRWD1, ATF3, PKNOX1, IRF5, MED15, DBP, RUVBL1, TBL1X	1104	397	18082	1.52647	1	0.469191	18.7942
GOTERM_BP_DIRECT	GO:0007015~actin filament organization	12	0.00624246	0.011842	ACTR2, CDC42, ARHGEF2, SORBS3, DIAPH1, INPPL1, CFL2, BCL2, PDLIM3, BRK1, LMOD2, CTNNA1	1104	83	18082	2.36799	1	0.482043	19.7093
GOTERM_BP_DIRECT	GO:0097192~extrinsic apoptotic signaling pathway in absence of ligand	8	0.00416164	0.0127508	MCL1, ITGAV, BAG3, BCL2, MKNK2, MKNK1, BCL2L1, ITM2B	1104	42	18082	3.11974	1	0.502548	21.0593
GOTERM_BP_DIRECT	GO:0097193~intrinsic apoptotic signaling pathway	6	0.00312123	0.0134581	MSH6, NOL3, MLLT11, CLU, BNIP3, PPP1R13B	1104	24	18082	4.09466	1	0.516434	22.0949
GOTERM_BP_DIRECT	GO:0090316~positive regulation of intracellular protein transport	6	0.00312123	0.0134581	CEP131, CDC42, KIF5B, PCNT, TPR, DCTN1	1104	24	18082	4.09466	1	0.516434	22.0949
GOTERM_BP_DIRECT	GO:0009987~cellular process	6	0.00312123	0.0134581	PPP1CA, APP, RRAS2, TUBB5, HDGF, JUNB	1104	24	18082	4.09466	1	0.516434	22.0949
GOTERM_BP_DIRECT	GO:0006446~regulation of translational initiation	7	0.00364143	0.0136273	EIF3C, NCBP1, EIF3A, EIF3B, EIF4A1, MKNK1, EIF3L	1104	33	18082	3.47425	1	0.515798	22.3408
GOTERM_BP_DIRECT	GO:0061024~membrane organization	10	0.00520205	0.0137291	ASPSCR1, BAIAP2L2, MYO1C, SLC2A4, SGCG, HIP1R, STX4A, GNPAT, SGCA, AKT2	1104	63	18082	2.59978	1	0.513452	22.4884
GOTERM_BP_DIRECT	GO:0000226~microtubule cytoskeleton organization	13	0.00676266	0.0137304	CEP120, PCNT, MAP1A, TBCE, GABARAP, TACC2, EML2, TUBGCP4, TUBGCP3, MAP1S, CUL9, OBSL1, MAP7D1	1104	96	18082	2.21794	1	0.50859	22.4901
GOTERM_BP_DIRECT	GO:0008631~intrinsic apoptotic signaling pathway in response to oxidative stress	5	0.00260102	0.0138838	PDK1, ZFP622, UACA, BCL2, ARL6IP5	1104	16	18082	5.11832	1	0.507682	22.7121
GOTERM_BP_DIRECT	GO:0005978~glycogen biosynthetic process	5	0.00260102	0.0138838	GBE1, GCK, GYS1, PER2, AKT2	1104	16	18082	5.11832	1	0.507682	22.7121
GOTERM_BP_DIRECT	GO:0086004~regulation of cardiac muscle cell contraction	5	0.00260102	0.0138838	FXYD1, SUMO1, ATP1A1, PDE4D, SCN5A	1104	16	18082	5.11832	1	0.507682	22.7121
GOTERM_BP_DIRECT	GO:0001843~neural tube closure	13	0.00676266	0.0148279	CLUAP1, ROCK2, SKI, ARID1A, SCRIB, NCKAP1, CITED2, IFT122, TULP3, TMED2, SPINT2, TGIF1, HECTD1	1104	97	18082	2.19507	1	0.526189	24.0643
GOTERM_BP_DIRECT	GO:0006979~response to oxidative stress	16	0.00832328	0.0156466	ALAD, GCLC, MSRB1, PRDX2, RCAN1, PRDX1, PSMB5, APP, GPX4, BCL2, GAB1, TXNRD1, CAT, ERCC3, NQO1, SRXN1	1104	133	18082	1.97036	1	0.540677	25.2187
GOTERM_BP_DIRECT	GO:0060612~adipose tissue development	7	0.00364143	0.015716	ADRM1, SLC25A25, SPG20, RORC, PIK3CA, UBB, ZFP516	1104	34	18082	3.37207	1	0.53754	25.3158
GOTERM_BP_DIRECT	GO:0034613~cellular protein localization	9	0.00468184	0.0177188	PACS1, PRPF19, SUMO2, CDC42, CSNK1E, AMOT, ZDHHC18, CD63, CTNNA1	1104	55	18082	2.68014	1	0.576438	28.067
GOTERM_BP_DIRECT	GO:0006950~response to stress	7	0.00364143	0.0180159	HSP90AB1, TRAP1, RCAN1, MAPKAPK2, MTOR, AHSA2, GADD45A	1104	35	18082	3.27572	1	0.577849	28.4669
GOTERM_BP_DIRECT	GO:0032088~negative regulation of NF-kappaB transcription factor activity	10	0.00520205	0.0182701	IRAK2, CYLD, NLRC3, ARRB1, OTULIN, PRDX2, CAT, FOXP3, ANXA4, NFKBIL1	1104	66	18082	2.48161	1	0.578359	28.8073
GOTERM_BP_DIRECT	GO:0045429~positive regulation of nitric oxide biosynthetic process	8	0.00416164	0.0183236	HSP90AB1, TICAM1, CLU, ESR1, TLR5, MTOR, DNM2, AKT2	1104	45	18082	2.91176	1	0.574855	28.8787
GOTERM_BP_DIRECT	GO:0051726~regulation of cell cycle	14	0.00728287	0.0188602	E2F4, BTRC, RB1, BOP1, ITGB1, JUNB, STAT3, ATF5, PPP2CA, BCL2, PER2, GADD45A, CCNDBP1, HSPA8	1104	112	18082	2.04733	1	0.580941	29.5918
GOTERM_BP_DIRECT	GO:0008285~negative regulation of cell proliferation	35	0.0182072	0.0188984	TSG101, SOX4, ITGB1, FTH1, H19, TMEM127, BCL2, MYOG, RUNX1, GTPBP4, PTPRF, AIMP2, INPPL1, NF1, PTPN14, INCA1, SMAD2, SKI, WNK2, RB1, ESR2, FOXP3, ADGRG1, STAT3, DDR1, ATF5, HDAC4, TNS2, XIRP1, NUP62, DIS3L2, TGIF1, SMARCA2, TOB2, PPP2R3D	1104	384	18082	1.49284	1	0.577217	29.6423
GOTERM_BP_DIRECT	GO:0071340~skeletal muscle acetylcholine-gated channel clustering	4	0.00208082	0.0196545	MUSK, RAPSN, ETV5, LRP4	1104	10	18082	6.55145	1	0.587239	30.6347
GOTERM_BP_DIRECT	GO:0046902~regulation of mitochondrial membrane permeability	4	0.00208082	0.0196545	BCL2, BNIP3, BCL2L1, STAT3	1104	10	18082	6.55145	1	0.587239	30.6347
GOTERM_BP_DIRECT	GO:0031122~cytoplasmic microtubule organization	7	0.00364143	0.0205361	TUBGCP4, TUBGCP3, SLK, SLAIN2, KATNAL2, DCTN1, AXIN1	1104	36	18082	3.18473	1	0.599075	31.7752
GOTERM_BP_DIRECT	GO:0043243~positive regulation of protein complex disassembly	3	0.00156061	0.020537	MGEA5, BNIP3, GBA	1104	4	18082	12.284	1	0.594759	31.7764
GOTERM_BP_DIRECT	GO:0019510~S-adenosylhomocysteine catabolic process	3	0.00156061	0.020537	AHCY, AHCYL2, GM4737	1104	4	18082	12.284	1	0.594759	31.7764
GOTERM_BP_DIRECT	GO:0071376~cellular response to corticotropin-releasing hormone stimulus	3	0.00156061	0.020537	NR4A2, NR4A1, NR4A3	1104	4	18082	12.284	1	0.594759	31.7764
GOTERM_BP_DIRECT	GO:0010824~regulation of centrosome duplication	5	0.00260102	0.0211878	XPO1, CEP131, CHMP1A, CHMP5, PDCD6IP	1104	18	18082	4.54962	1	0.602025	32.6069
GOTERM_BP_DIRECT	GO:0006470~protein dephosphorylation	16	0.00832328	0.0212266	PTPRF, BTRC, PTPN23, PTPN14, PPM1B, PLPP1, DUSP18, DUSP4, PPM1G, PPP1CA, DUSP13, PTP4A3, PPP2CA, BCL2, PPP2R3D, DUSP6	1104	138	18082	1.89897	1	0.598464	32.6561
GOTERM_BP_DIRECT	GO:0045727~positive regulation of translation	9	0.00468184	0.0216246	HNRNPL, ABCF1, EIF4A3, EP300, CPEB3, SOX4, CIRBP, MTOR, SAMD4	1104	57	18082	2.5861	1	0.601158	33.1589
GOTERM_BP_DIRECT	GO:2001243~negative regulation of intrinsic apoptotic signaling pathway	6	0.00312123	0.0219883	HDAC2, NOL3, MCL1, BCL2, BCL2L1, NOC2L	1104	27	18082	3.63969	1	0.603198	33.6152
GOTERM_BP_DIRECT	GO:0007265~Ras protein signal transduction	8	0.00416164	0.0228721	SETDB1, USP28, GRB2, RRAS2, TRIM28, NF1, DNMT1, RB1	1104	47	18082	2.78785	1	0.61373	34.7121
GOTERM_BP_DIRECT	GO:0014070~response to organic cyclic compound	11	0.00572225	0.0232817	CTSL, EIF4A3, LONP2, PLIN2, PSMB2, NPPB, ACACB, SCN5A, CPT1A, ATF1, DUSP6	1104	80	18082	2.25206	1	0.616268	35.2146
GOTERM_BP_DIRECT	GO:0031116~positive regulation of microtubule polymerization	5	0.00260102	0.0255736	NIN, SLAIN2, CLIP1, MAPK8, DCTN1	1104	19	18082	4.31016	1	0.647211	37.9594
GOTERM_BP_DIRECT	GO:0010831~positive regulation of myotube differentiation	4	0.00208082	0.0258197	MAMSTR, MYOG, MTOR, CSRP3	1104	11	18082	5.95586	1	0.646803	38.2474
GOTERM_BP_DIRECT	GO:0006622~protein targeting to lysosome	4	0.00208082	0.0258197	SORL1, HGS, SCARB2, AP3B1	1104	11	18082	5.95586	1	0.646803	38.2474
GOTERM_BP_DIRECT	GO:0040014~regulation of multicellular organism growth	7	0.00364143	0.0262698	APP, PIK3CA, GAMT, AFG3L2, DAXX, STAT3, H19	1104	38	18082	3.01711	1	0.649308	38.7711
GOTERM_BP_DIRECT	GO:0001701~in utero embryonic development	28	0.0145657	0.0271775	ZFAND5, BCL2L1, FLCN, PRKCSH, ITGB1, CITED2, PRMT1, TMED2, TEAD4, BRK1, TMEM100, RUNX1, TERF2, AXIN1, PCNT, TRIM28, SMAD2, KIDINS220, JUNB, NCKAP1, RIC8A, CUL4A, PLCG1, ZMIZ1, TANC2, MAPK8IP3, AMOT, SMARCA4	1104	299	18082	1.53378	1	0.658067	39.8144
GOTERM_BP_DIRECT	GO:0006749~glutathione metabolic process	8	0.00416164	0.0281447	GSTM1, GSR, GCLC, OPLAH, GPX4, GSTP2, GSTP1, GSTM7	1104	49	18082	2.67406	1	0.667229	40.9075
GOTERM_BP_DIRECT	GO:0046686~response to cadmium ion	6	0.00312123	0.0292699	ALAD, NPC1, SORD, GCLC, MAPK8, CAT	1104	29	18082	3.38868	1	0.677982	42.1556
GOTERM_BP_DIRECT	GO:0006890~retrograde vesicle-mediated transport, Golgi to ER	6	0.00312123	0.0292699	COPB2, COPA, COG4, COG7, ATP9A, ARF5	1104	29	18082	3.38868	1	0.677982	42.1556
GOTERM_BP_DIRECT	GO:0005977~glycogen metabolic process	7	0.00364143	0.0294981	PHKA2, PPP1CA, STK40, IL6ST, GYS1, STBD1, AKT2	1104	39	18082	2.93975	1	0.677115	42.4056
GOTERM_BP_DIRECT	GO:0006541~glutamine metabolic process	5	0.00260102	0.0304649	ADSSL1, CTPS, GFPT1, GFPT2, GMPS	1104	20	18082	4.09466	1	0.685349	43.4537
GOTERM_BP_DIRECT	GO:0035264~multicellular organism growth	14	0.00728287	0.0312642	CDKN1C, ATF5, CDC42, TNS2, STK40, SLC25A25, TMED2, CLIC4, PCNT, H3F3A, PDE4D, MTOR, SIK3, LLGL2	1104	120	18082	1.91084	1	0.691256	44.3066
GOTERM_BP_DIRECT	GO:1904886~beta-catenin destruction complex disassembly	3	0.00156061	0.0328535	PPP2R1A, PPP2R5A, AXIN1	1104	5	18082	9.82717	1	0.705877	45.9665
GOTERM_BP_DIRECT	GO:0033353~S-adenosylmethionine cycle	3	0.00156061	0.0328535	AHCY, AHCYL2, GM4737	1104	5	18082	9.82717	1	0.705877	45.9665
GOTERM_BP_DIRECT	GO:0032025~response to cobalt ion	3	0.00156061	0.0328535	ALAD, D2HGDH, ATF1	1104	5	18082	9.82717	1	0.705877	45.9665
GOTERM_BP_DIRECT	GO:0048512~circadian behavior	3	0.00156061	0.0328535	USP2, CSNK1E, BTBD9	1104	5	18082	9.82717	1	0.705877	45.9665
GOTERM_BP_DIRECT	GO:0018216~peptidyl-arginine methylation	3	0.00156061	0.0328535	PRMT3, PRMT1, PRMT7	1104	5	18082	9.82717	1	0.705877	45.9665
GOTERM_BP_DIRECT	GO:0030578~PML body organization	3	0.00156061	0.0328535	SUMO1, DAXX, AGAP3	1104	5	18082	9.82717	1	0.705877	45.9665
GOTERM_BP_DIRECT	GO:0046755~viral budding	3	0.00156061	0.0328535	CHMP5, TSG101, VTA1	1104	5	18082	9.82717	1	0.705877	45.9665
GOTERM_BP_DIRECT	GO:0075525~viral translational termination-reinitiation	3	0.00156061	0.0328535	EIF3A, EIF3B, EIF3L	1104	5	18082	9.82717	1	0.705877	45.9665
GOTERM_BP_DIRECT	GO:0010424~DNA methylation on cytosine within a CG sequence	3	0.00156061	0.0328535	DNMT1, EHMT2, SMARCA4	1104	5	18082	9.82717	1	0.705877	45.9665
GOTERM_BP_DIRECT	GO:0046605~regulation of centrosome cycle	3	0.00156061	0.0328535	DYNC1LI1, ATF5, MAPK8	1104	5	18082	9.82717	1	0.705877	45.9665
GOTERM_BP_DIRECT	GO:0045820~negative regulation of glycolytic process	4	0.00208082	0.0328962	HDAC4, IER3, MYOG, STAT3	1104	12	18082	5.45954	1	0.702804	46.0105
GOTERM_BP_DIRECT	GO:0045899~positive regulation of RNA polymerase II transcriptional preinitiation complex assembly	4	0.00208082	0.0328962	PSMC4, PSMC3, PSMC2, PSMC1	1104	12	18082	5.45954	1	0.702804	46.0105
GOTERM_BP_DIRECT	GO:0035970~peptidyl-threonine dephosphorylation	4	0.00208082	0.0328962	DUSP4, DUSP18, PPM1G, PPM1B	1104	12	18082	5.45954	1	0.702804	46.0105
GOTERM_BP_DIRECT	GO:0007041~lysosomal transport	4	0.00208082	0.0328962	NPC1, USE1, VPS53, VPS51	1104	12	18082	5.45954	1	0.702804	46.0105
GOTERM_BP_DIRECT	GO:0006812~cation transport	10	0.00520205	0.0329391	TRPM4, ATP13A1, PANX1, CHRNA9, SLC9A4, CHRND, ATP13A3, CHRNA1, CHRNE, CHRNG	1104	73	18082	2.24365	1	0.699761	46.0546
GOTERM_BP_DIRECT	GO:0046034~ATP metabolic process	7	0.00364143	0.032976	ATP6V1A, SLC25A25, VCP, MYH8, GUK1, AMPD3, HSPA8	1104	40	18082	2.86626	1	0.696679	46.0925
GOTERM_BP_DIRECT	GO:0007271~synaptic transmission, cholinergic	6	0.00312123	0.0334176	CHRNA9, RAPSN, CHRND, CHRNA1, CHRNE, CHRNG	1104	30	18082	3.27572	1	0.698111	46.5443
GOTERM_BP_DIRECT	GO:0006970~response to osmotic stress	5	0.00260102	0.0358692	TSC22D3, SORD, VAC14, TSC22D4, MAPK8	1104	21	18082	3.89967	1	0.720581	48.9882
GOTERM_BP_DIRECT	GO:0007017~microtubule-based process	7	0.00364143	0.0367091	KIF5B, TUBB5, TUBB6, TUBA4A, DCTN3, XRN2, TUBB4B	1104	41	18082	2.79635	1	0.725626	49.8009
GOTERM_BP_DIRECT	GO:0006606~protein import into nucleus	9	0.00468184	0.0369119	NUP153, CRY2, NUP62, IPO13, NUP188, KPNA4, TPR, HSPA8, STAT3	1104	63	18082	2.3398	1	0.724317	49.9954
GOTERM_BP_DIRECT	GO:1990090~cellular response to nerve growth factor stimulus	6	0.00312123	0.0379122	APP, ARPC3, CSNK1E, RAP1A, KIDINS220, RAPGEF1	1104	31	18082	3.17006	1	0.730708	50.9438
GOTERM_BP_DIRECT	GO:0070932~histone H3 deacetylation	4	0.00208082	0.0408712	HDAC4, HDAC2, PER2, PER1	1104	13	18082	5.03958	1	0.7543	53.6507
GOTERM_BP_DIRECT	GO:0051560~mitochondrial calcium ion homeostasis	4	0.00208082	0.0408712	SLC8A3, MICU2, AFG3L2, SLC8B1	1104	13	18082	5.03958	1	0.7543	53.6507
GOTERM_BP_DIRECT	GO:0034976~response to endoplasmic reticulum stress	10	0.00520205	0.0411977	CEBPB, TMBIM6, TMX4, TMX3, UBE4B, UFC1, NFE2L2, TMEM259, PPP1R15A, SEL1L	1104	76	18082	2.15508	1	0.753981	53.9407
GOTERM_BP_DIRECT	GO:0006997~nucleus organization	5	0.00260102	0.0417905	CHMP1A, CHMP5, LMNA, H3F3A, BIN1	1104	22	18082	3.72241	1	0.755919	54.4626
GOTERM_BP_DIRECT	GO:0007249~I-kappaB kinase/NF-kappaB signaling	6	0.00312123	0.0427588	IRAK2, NLRC3, ROCK2, RELB, NFKB2, NFKBIL1	1104	32	18082	3.07099	1	0.760902	55.3031
GOTERM_BP_DIRECT	GO:0043967~histone H4 acetylation	6	0.00312123	0.0427588	EP300, PER1, TRIM16, MYOG, RUVBL1, APBB1	1104	32	18082	3.07099	1	0.760902	55.3031
GOTERM_BP_DIRECT	GO:0061077~chaperone-mediated protein folding	6	0.00312123	0.0427588	CLU, TTC9, CANX, DNAJB6, UNC45B, HSPA8	1104	32	18082	3.07099	1	0.760902	55.3031
GOTERM_BP_DIRECT	GO:0006364~rRNA processing	14	0.00728287	0.0438316	NOL6, RRP1, BOP1, DIS3, NOP14, DCAF13, EIF4A3, DDX56, UTP11L, WDR36, FRG1, DIS3L2, NHP2, FTSJ3	1104	126	18082	1.81985	1	0.766535	56.2172
GOTERM_BP_DIRECT	GO:0031175~neuron projection development	15	0.00780307	0.0444748	DIAPH1, UBE4B, RB1, ITGB1, DTNBP1, BLOC1S6, TBC1D24, APP, PRMT1, LAMB2, ATXN10, CAMSAP1, MAPK8IP3, MAPK8, RAB13	1104	139	18082	1.76748	1	0.768627	56.7568
GOTERM_BP_DIRECT	GO:0006413~translational initiation	8	0.00416164	0.0447592	EIF3C, ABCF1, EIF3A, EIF3B, EIF4A1, EIF3L, MTIF3, LARP1	1104	54	18082	2.42646	1	0.767903	56.9933
GOTERM_BP_DIRECT	GO:0043407~negative regulation of MAP kinase activity	7	0.00364143	0.0449591	NUP62, INPPL1, UCHL1, SORL1, NF1, GSTP1, GBA	1104	43	18082	2.66629	1	0.766538	57.1589
GOTERM_BP_DIRECT	GO:0070734~histone H3-K27 methylation	3	0.00156061	0.0473113	HDAC2, EZH1, EHMT2	1104	6	18082	8.18931	1	0.781229	59.062
GOTERM_BP_DIRECT	GO:0031665~negative regulation of lipopolysaccharide-mediated signaling pathway	3	0.00156061	0.0473113	PRDX2, NFKBIL1, TRIB1	1104	6	18082	8.18931	1	0.781229	59.062
GOTERM_BP_DIRECT	GO:0016239~positive regulation of macroautophagy	5	0.00260102	0.0482296	SQSTM1, BNIP3, SUPT5, GBA, LARP1	1104	23	18082	3.56057	1	0.784963	59.7831
GOTERM_BP_DIRECT	GO:0048041~focal adhesion assembly	5	0.00260102	0.0482296	CTTN, ITGAV, BCL2, ACTN2, PIP5K1A	1104	23	18082	3.56057	1	0.784963	59.7831
GOTERM_BP_DIRECT	GO:0035556~intracellular signal transduction	34	0.017687	0.0485119	NRBP1, PLEKHM1, NUAK1, THOP1, MKNK2, MKNK1, MYO9B, MCF2L, MAP3K4, DGKD, NSMCE1, SH2B2, RASA3, SHC4, AKT2, PDK1, GPR155, ARHGEF2, TWF2, SPSB1, ROCK2, SPSB2, SOCS6, WNK1, PKN1, SMAD2, WNK2, SH3BP5, TNS3, ASB8, TNS2, RPS6KA4, PLCG1, HSPB1	1104	400	18082	1.39218	1	0.784174	60.0023
GOTERM_BP_DIRECT	GO:0035914~skeletal muscle cell differentiation	8	0.00416164	0.0487026	MEF2D, ATF3, LEMD2, NR4A1, MYOG, RB1, CITED2, BCL9	1104	55	18082	2.38235	1	0.782757	60.1498
GOTERM_BP_DIRECT	GO:2001237~negative regulation of extrinsic apoptotic signaling pathway	7	0.00364143	0.0494833	CTTN, GCLC, NOL3, ITGAV, LMNA, PRDX2, GSTP1	1104	44	18082	2.60569	1	0.785432	60.7482
GOTERM_BP_DIRECT	GO:0032886~regulation of microtubule-based process	4	0.00208082	0.0497224	CEP120, MACF1, DIAPH1, TACC2	1104	14	18082	4.67961	1	0.784367	60.9297
GOTERM_BP_DIRECT	GO:0002064~epithelial cell development	4	0.00208082	0.0497224	E2F4, SLC9A4, ADAMTSL4, ESR1	1104	14	18082	4.67961	1	0.784367	60.9297
GOTERM_BP_DIRECT	GO:2000811~negative regulation of anoikis	4	0.00208082	0.0497224	MCL1, BCL2, PIK3CA, ITGB1	1104	14	18082	4.67961	1	0.784367	60.9297
GOTERM_BP_DIRECT	GO:0072583~clathrin-mediated endocytosis	4	0.00208082	0.0497224	HIP1R, CANX, FCHO2, HIP1	1104	14	18082	4.67961	1	0.784367	60.9297

## Sheet: Table S8
Category	Term	Count	%	PValue	Genes	List Total	Pop Hits	Pop Total	Fold Enrichment	Bonferroni	Benjamini	FDR
GOTERM_BP_DIRECT	GO:0006936~muscle contraction	16	0.0109161	2.76963e-09	CAV3, CLCN1, MYH1, MYL1, MYH4, TTN, TPM2, CACNA1S, ANXA6, TRDN, NDUFS6, COL4A3BP, MYOM1, LMOD1, LMOD3, TMOD1	813	50	18082	7.11715	8.82125e-06	8.82125e-06	5.02044e-06
GOTERM_BP_DIRECT	GO:0045214~sarcomere organization	10	0.00682254	5.86862e-06	ACTG1, NEB, MYPN, FHOD3, KLHL41, TTN, CAPN3, SRF, CASQ1, TPM1	813	31	18082	7.17454	0.018518	0.00930227	0.0106373
GOTERM_BP_DIRECT	GO:0007519~skeletal muscle tissue development	13	0.0088693	8.2191e-06	MEF2C, CFLAR, MEOX2, KCNAB1, MAPK14, SVIL, DMD, KLHL31, MYLPF, MBNL1, CACNA1S, CASQ1, PITX2	813	58	18082	4.98507	0.0258383	0.00868802	0.0148975
GOTERM_BP_DIRECT	GO:0010880~regulation of release of sequestered calcium ion into cytosol by sarcoplasmic reticulum	7	0.00477578	6.50655e-05	TRDN, DMD, CALM3, DHRS7C, CASQ1, CALM2, CALM1	813	17	18082	9.15809	0.187176	0.0504908	0.117877
GOTERM_BP_DIRECT	GO:0055114~oxidation-reduction process	53	0.0361595	0.000112416	LDHA, CYB5R1, ENOX2, KCNAB1, PRDX5, ALDH1L2, PDHB, NDUFS7, MTHFD1, NDUFS6, HMOX2, GPX3, SMOX, SPR, PDHA1, NDUFS3, NDUFS2, GFOD2, NDUFB11, SDR39U1, SH3PXD2A, CYCS, QDPR, NDUFC1, DHRS7C, DDO, NDUFA12, NDUFA11, RFESD, MECR, ME1, ALDH1A1, AKR1A1, DHCR7, CYP26B1, ALDH4A1, HSD17B7, NDUFA4, GPD2, SEPW1, NOS1, MAOA, NDUFA6, MAOB, BCKDHB, IDH3A, SOD2, MSRB3, NDUFV3, AKR1B3, DOHH, NDUFV2, ACAD11	813	676	18082	1.74375	0.300972	0.0691089	0.203577
GOTERM_BP_DIRECT	GO:0060316~positive regulation of ryanodine-sensitive calcium-release channel activity	5	0.00341127	0.000244433	TRDN, JPH2, CALM3, CALM2, CALM1	813	8	18082	13.9007	0.540958	0.121702	0.442151
GOTERM_BP_DIRECT	GO:0001701~in utero embryonic development	28	0.0191031	0.000465206	XRCC2, ARNT2, YBX3, SOX6, OCRL, TTN, TPM1, SRF, YBX1, RPA1, COL4A3BP, APBA3, ANGPT1, AMD1, TWIST1, PITX2, TRP53, CCNK, AR, SMAD3, MBNL1, MECOM, MIB1, SALL4, ENDOG, EPN1, ACVR1, BMPR1A	813	299	18082	2.08278	0.772823	0.190807	0.839915
GOTERM_BP_DIRECT	GO:0045944~positive regulation of transcription from RNA polymerase II promoter	68	0.0463933	0.000592983	MEF2C, NAMPT, THRA, LMO4, ARNT2, DICER1, STAT5B, PRRX1, CASK, RHOQ, ZFP639, YBX1, HSF2, H2AFZ, YAP1, MKL1, PITX3, PITX2, CYR61, TWIST1, SSBP4, AR, DAB2IP, CCNK, ZFP467, RXRG, ARNTL, MECOM, EYA1, NCOA1, SLC40A1, ACVR1, TFEB, PPP3R1, NFKBIA, SOX6, NR3C1, PAXBP1, SRF, TFAM, NPAS2, DDX3X, HOXA10, PPP3CB, AUTS2, PPP3CA, PIK3R1, CD28, TRP53, FZD8, NOS1, MAFB, CEBPD, CEBPG, IGF1, SMAD3, ARID3B, ATXN1, S…	813	995	18082	1.51999	0.848809	0.210339	1.06944
GOTERM_BP_DIRECT	GO:0051343~positive regulation of cyclic-nucleotide phosphodiesterase activity	4	0.00272902	0.000842903	RACK1, CALM3, CALM2, CALM1	813	5	18082	17.7929	0.931832	0.25801	1.51693
GOTERM_BP_DIRECT	GO:0061049~cell growth involved in cardiac muscle cell development	5	0.00341127	0.00103396	SORBS2, PDLIM5, AGT, MAP2K4, PRKG1	813	11	18082	10.1096	0.962927	0.280708	1.85773
GOTERM_BP_DIRECT	GO:0048741~skeletal muscle fiber development	7	0.00477578	0.00105938	FAM65B, ACTA1, MYH4, PPP3CA, KLHL41, CACNA1S, STAC3	813	27	18082	5.76621	0.965813	0.264277	1.90299
GOTERM_BP_DIRECT	GO:0043087~regulation of GTPase activity	11	0.00750479	0.00121628	ARHGAP6, DAB2IP, RASGRP3, PLXNA1, TIAM1, RDX, RICTOR, OCRL, PRKG1, CRK, RASA4	813	71	18082	3.4458	0.979271	0.27604	2.18191
GOTERM_BP_DIRECT	GO:0006412~translation	33	0.0225144	0.00122962	RPL13, EIF5, RPL22L1, RPL39, RPS2, RACK1, MRPL13, RPS28, MRPL12, RPS29, RPL9, RPL8, EIF3F, EIF1, RPS20, EIF2B2, MRPL2, RPSA, AARS, RPL24, RPL23A, MRPL30, RPL29, SLC25A12, EIF4G2, EIF4E, RPL18A, RPS17, SLC25A36, RPL3L, SLC25A19, SLC25A51, UBA52	813	401	18082	1.83031	0.980134	0.26025	2.20559
GOTERM_BP_DIRECT	GO:0007520~myoblast fusion	6	0.00409352	0.00159159	CAV3, DYRK1B, CDON, NEO1, CACNA1S, PITX2	813	20	18082	6.67232	0.993738	0.303979	2.84604
GOTERM_BP_DIRECT	GO:0043462~regulation of ATPase activity	4	0.00272902	0.00162949	TNNT3, TPM2, TPM1, TMEM64	813	6	18082	14.8274	0.994451	0.292683	2.91287
GOTERM_BP_DIRECT	GO:0007507~heart development	24	0.0163741	0.00163627	MEF2C, TRP53, NRP1, KCNAB1, MAP2K2, PPP3R1, ITGA4, TTN, SRF, TAB2, PTEN, SOD2, MTHFD1, MIB1, EIF4G2, SALL4, HEXIM1, RPS6KA2, TFDP2, PPP3CB, SEMA3C, PITX2, BMPR1A, ACVR1	813	261	18082	2.04516	0.99457	0.278186	2.92483
GOTERM_BP_DIRECT	GO:0030239~myofibril assembly	5	0.00341127	0.0037044	LMOD1, KLHL41, CAPN3, LMOD3, TMOD1	813	15	18082	7.41369	0.999993	0.501085	6.50604
GOTERM_BP_DIRECT	GO:0001764~neuron migration	14	0.00955155	0.00380935	MEF2C, NRP1, MDGA1, CELSR2, FGF13, NEO1, APBB2, MKL1, PRKG1, SRF, MARK2, TWIST1, DDIT4, PITX2	813	124	18082	2.51109	0.999995	0.491012	6.6844
GOTERM_BP_DIRECT	GO:0007015~actin filament organization	11	0.00750479	0.0039592	CAV3, CRHR2, ARHGAP6, FSCN2, SORBS2, FHOD3, AVIL, LMOD1, SRF, LMOD3, TMOD1	813	83	18082	2.94761	0.999997	0.485728	6.93851
GOTERM_BP_DIRECT	GO:0003183~mitral valve morphogenesis	4	0.00272902	0.00426383	SMAD6, BMPR1A, ACVR1, TWIST1	813	8	18082	11.1205	0.999999	0.493619	7.45309
GOTERM_BP_DIRECT	GO:0030036~actin cytoskeleton organization	15	0.0102338	0.00476727	FMNL2, EPB41, FSCN2, PDLIM7, SSH2, RHOQ, PALLD, SRF, DAAM2, CAPZB, ARHGAP26, CDC42EP2, PFN2, PAK1, MKL1	813	142	18082	2.34941	1	0.515561	8.29759
GOTERM_BP_DIRECT	GO:0002027~regulation of heart rate	7	0.00477578	0.00494662	CAV3, SLC8A1, AGT, DMD, CALM3, CALM2, CALM1	813	36	18082	4.32465	1	0.512231	8.5967
GOTERM_BP_DIRECT	GO:0060048~cardiac muscle contraction	8	0.00545803	0.00529902	SLC8A1, SCN1B, DMD, MYL1, SCN4B, TTN, TPM1, TNNI2	813	48	18082	3.70685	1	0.520854	9.18168
GOTERM_BP_DIRECT	GO:0050790~regulation of catalytic activity	6	0.00409352	0.00540364	AR, PRKAG2, APBA3, TTN, CAPN3, SOD2	813	26	18082	5.13256	1	0.512786	9.35468
GOTERM_BP_DIRECT	GO:0051924~regulation of calcium ion transport	7	0.00477578	0.00568432	CAV3, SLC8A1, CACNA2D1, AGT, STIM1, IGF1, CACNA2D4	813	37	18082	4.20777	1	0.51628	9.81725
GOTERM_BP_DIRECT	GO:0030501~positive regulation of bone mineralization	7	0.00477578	0.00568432	MEF2C, SLC8A1, SMAD3, BMPR1B, ANO6, BMPR1A, ACVR1	813	37	18082	4.20777	1	0.51628	9.81725
GOTERM_BP_DIRECT	GO:0007179~transforming growth factor beta receptor signaling pathway	10	0.00682254	0.00628714	TRP53, WFIKKN2, ZFYVE9, SMAD6, CLDN5, FERMT2, MSTN, SMAD3, BMPR1B, ACVR1	813	75	18082	2.96548	1	0.538192	10.8032
GOTERM_BP_DIRECT	GO:0008152~metabolic process	34	0.0231966	0.00629464	NDUFAF5, ENPP4, ACAT2, ALDH1L2, PRKG1, GSTM5, PDHB, HADHB, MTHFD1, ALDH1A1, FAHD1, AGPAT5, NT5C3, SRR, PHOSPHO1, ALDH4A1, PDHA1, PAK1, SUCLA2, ACSL3, AGPAT1, AMY1, ACY1, SUCLG1, PM20D2, BCKDHB, FBP2, ISOC1, PNPLA3, PCX, ZRANB3, ACAD11, ACOD1, NEU2	813	463	18082	1.63325	1	0.52521	10.8154
GOTERM_BP_DIRECT	GO:0021762~substantia nigra development	7	0.00477578	0.00649918	MAOB, CALM3, CNP, NDUFS3, SYPL2, CALM2, CALM1	813	38	18082	4.09704	1	0.523694	11.1476
GOTERM_BP_DIRECT	GO:0061024~membrane organization	9	0.00614029	0.00696049	ACTG1, PRKAG2, MYH4, RALA, CALM3, SGCD, TBC1D1, CALM2, CALM1	813	63	18082	3.1773	1	0.535655	11.8925
GOTERM_BP_DIRECT	GO:0045893~positive regulation of transcription, DNA-templated	40	0.0272902	0.00715001	MEF2C, E2F3, ARNT2, TFEB, NFKBIA, SOX6, SRF, RFXAP, LGR4, TFAM, NPAS2, MRPL12, NR1D1, AGT, TRP53INP2, PITX3, MKL1, PITX2, TRP53, AR, NOS1, MAP2K2, MSTN, IGF1, SMAD3, ARNTL, MECOM, CAPN3, TNNI2, NCOA1, EYA1, DYRK1B, MAPK9, MAFA, HAS3, ZFHX3, NFIA, ACVR1, NFIB, BMPR1A	813	576	18082	1.54452	1	0.533184	12.1968
GOTERM_BP_DIRECT	GO:0005977~glycogen metabolic process	7	0.00477578	0.00739559	PPP1R3D, PPP1R3C, PHKA1, PRKAG2, PPP1R3A, PPP1CC, AGL	813	39	18082	3.99199	1	0.533577	12.5896
GOTERM_BP_DIRECT	GO:0051693~actin filament capping	5	0.00341127	0.00746066	SCIN, AVIL, RDX, CAPZB, TPM1	813	18	18082	6.17808	1	0.525433	12.6934
GOTERM_BP_DIRECT	GO:0086091~regulation of heart rate by cardiac conduction	6	0.00409352	0.0074982	JUP, CACNA2D1, SCN1B, SCN4B, KCNJ2, CTNNA3	813	28	18082	4.76595	1	0.516361	12.7533
GOTERM_BP_DIRECT	GO:0034765~regulation of ion transmembrane transport	14	0.00955155	0.00776652	CLCN1, CACNA2D1, SCN1B, KCNAB1, CACNG7, KCNJ2, CACNA1S, CACNA2D4, KCNQ5, TMEM109, KCNF1, SCN4B, NEDD4L, ANO6	813	135	18082	2.30648	1	0.518274	13.1798
GOTERM_BP_DIRECT	GO:0035556~intracellular signal transduction	30	0.0204676	0.00784657	ZAK, PRKAG2, STK17B, DCDC2C, ASB11, ASB14, STAC3, ASB15, DGKA, RACK1, DDX3X, TIAM1, PLCD3, PLCD4, RASA4, PAG1, SGK1, TNIK, SOCS2, ARHGEF6, SPSB3, SOCS1, NPR2, MARK2, ADCY9, RPS6KA2, MAPK14, POLR2M, ASB5, ASB4	813	400	18082	1.66808	1	0.511714	13.3067
GOTERM_BP_DIRECT	GO:0006105~succinate metabolic process	4	0.00272902	0.00854133	SUCLG1, STAT5B, SUCLA2, GHR	813	10	18082	8.89643	1	0.531826	14.4006
GOTERM_BP_DIRECT	GO:0006596~polyamine biosynthetic process	4	0.00272902	0.00854133	ODC1, OAZ1, AMD1, AMD2	813	10	18082	8.89643	1	0.531826	14.4006
GOTERM_BP_DIRECT	GO:0005513~detection of calcium ion	4	0.00272902	0.00854133	STIM1, CALM3, CALM2, CALM1	813	10	18082	8.89643	1	0.531826	14.4006
GOTERM_BP_DIRECT	GO:0086002~cardiac muscle cell action potential involved in contraction	4	0.00272902	0.00854133	CACNA2D1, SCN1B, SCN4B, KCNJ2	813	10	18082	8.89643	1	0.531826	14.4006
GOTERM_BP_DIRECT	GO:0006470~protein dephosphorylation	14	0.00955155	0.00927438	PDP1, CDC14A, STYX, SSH2, PPP3R1, DUSP23, DUSP10, PTPMT1, PPP1CC, PTEN, DUSP28, EYA1, PPP3CB, PPP3CA	813	138	18082	2.25634	1	0.551602	15.5405
GOTERM_BP_DIRECT	GO:0006629~lipid metabolic process	33	0.0225144	0.00949128	CYB5R1, MVD, LDLR, ACP6, PRKAG2, HACD1, PTPMT1, PTEN, RAB7, HADHB, DGAT2L6, CEPT1, DAGLA, AGPAT5, SERINC1, DHCR7, PLCD3, PLCD4, CES1D, PCYT2, ACSL3, HSD17B7, AGPAT1, GDE1, PNPLA3, PCX, NAPEPLD, HRASLS, MBOAT1, THEM4, NEU2, MECR, VLDLR	813	459	18082	1.59903	1	0.550365	15.8751
GOTERM_BP_DIRECT	GO:0006915~apoptotic process	39	0.0266079	0.01004	MEF2C, PACS2, S100A9, STK17B, FGF13, PTEN, CRADD, RACK1, GHITM, DDX3X, TIAM1, UNC5A, TIA1, AEN, 4930453N24RIK, PAK1, CD27, TRP53, CFLAR, SGK1, DAB2IP, CHAC1, MAP2K4, CYCS, MECOM, ITPR1, DDIT4, RNF130, TNFSF10, ATG4D, BNIP2, MTFP1, MAPK14, CASP12, GADD45G, SH3KBP1, THEM4, NEK6, BLCAP	813	570	18082	1.52176	1	0.561359	16.7158
GOTERM_BP_DIRECT	GO:0045669~positive regulation of osteoblast differentiation	9	0.00614029	0.010932	MEF2C, PDLIM7, CEBPD, NPNT, IGF1, BMPR1B, BMPR1A, ACVR1, CYR61	813	68	18082	2.94367	1	0.583243	18.0657
GOTERM_BP_DIRECT	GO:0006810~transport	103	0.0702722	0.0111968	SEC31B, PITPNA, AQP4, HOOK3, SYP, COL4A3BP, RAB23, SLC4A2, PITPNC1, GLE1, MVB12B, STIM2, STIM1, CORO7, TIMM8B, PITPNM2, SLC25A36, PEX26, RAB10, SLC40A1, CLCN1, ABCA7, SLC38A4, CLCN3, SCN1B, NAPA, CCDC91, KCNJ2, SYPL2, RAB7, OAZ1, TOMM6, TTYH2, SLC30A4, SLC30A2, SEC61A2, TRPC2, CACNA2D1, OSBPL6, SMAD3, ATP11A, VDAC2, CACNA1S, ABCB6, VDAC3, ABCB4, CACNA2D4, DENND1B, NDUFV3, SLC25A12, SLC4A10, NDUFV…	813	1822	18082	1.25732	1	0.583017	18.4625
GOTERM_BP_DIRECT	GO:0010831~positive regulation of myotube differentiation	4	0.00272902	0.0113566	CAV3, THRA, MAPK14, NEU2	813	11	18082	8.08767	1	0.579426	18.7009
GOTERM_BP_DIRECT	GO:0051533~positive regulation of NFAT protein import into nucleus	4	0.00272902	0.0113566	PPP3CB, PPP3R1, TMEM110, PPP3CA	813	11	18082	8.08767	1	0.579426	18.7009
GOTERM_BP_DIRECT	GO:0000028~ribosomal small subunit assembly	5	0.00341127	0.0131169	RPSA, RPS28, RPS17, ERAL1, RPS2	813	21	18082	5.2955	1	0.623935	21.2852
GOTERM_BP_DIRECT	GO:0045792~negative regulation of cell size	4	0.00272902	0.0146434	CAV3, AKT1S1, RDX, PTEN	813	12	18082	7.41369	1	0.656244	23.4633
GOTERM_BP_DIRECT	GO:0048009~insulin-like growth factor receptor signaling pathway	4	0.00272902	0.0146434	IGF1, IRS1, PIK3R1, GHR	813	12	18082	7.41369	1	0.656244	23.4633
GOTERM_BP_DIRECT	GO:0006446~regulation of translational initiation	6	0.00409352	0.0150653	EIF4G2, EIF5, EIF3F, EIF1, GLE1, EIF2B2	813	33	18082	4.04383	1	0.658498	24.0551
GOTERM_BP_DIRECT	GO:0002028~regulation of sodium ion transport	5	0.00341127	0.0154741	SLC8A1, NOS1, SCN1B, NKAIN1, DMPK	813	22	18082	5.05479	1	0.660334	24.6245
GOTERM_BP_DIRECT	GO:0008654~phospholipid biosynthetic process	8	0.00545803	0.016089	CEPT1, AGPAT5, PISD-PS3, SERINC1, MBOAT1, PTPMT1, PCYT2, AGPAT1	813	59	18082	3.01574	1	0.666848	25.4733
GOTERM_BP_DIRECT	GO:0032869~cellular response to insulin stimulus	10	0.00682254	0.0171468	SGK1, GOT1, CPEB2, H2AFZ, RHOQ, PAK1, RAB10, IRS1, PIK3R1, GHR	813	88	18082	2.5274	1	0.682612	26.9124
GOTERM_BP_DIRECT	GO:0006937~regulation of muscle contraction	5	0.00341127	0.0180815	ANXA6, TNNT3, TNNC2, CASQ1, TNNI2	813	23	18082	4.83502	1	0.694575	28.162
GOTERM_BP_DIRECT	GO:0060666~dichotomous subdivision of terminal units involved in salivary gland branching	3	0.00204676	0.0183973	NRP1, PLXNA1, SEMA3C	813	5	18082	13.3446	1	0.693588	28.5798
GOTERM_BP_DIRECT	GO:0032237~activation of store-operated calcium channel activity	3	0.00204676	0.0183973	STIM2, STIM1, TMEM110	813	5	18082	13.3446	1	0.693588	28.5798
GOTERM_BP_DIRECT	GO:0030241~skeletal muscle myosin thick filament assembly	3	0.00204676	0.0183973	MYH4, TTN, TMOD1	813	5	18082	13.3446	1	0.693588	28.5798
GOTERM_BP_DIRECT	GO:0035630~bone mineralization involved in bone maturation	3	0.00204676	0.0183973	IGF1, PHOSPHO1, ANO6	813	5	18082	13.3446	1	0.693588	28.5798
GOTERM_BP_DIRECT	GO:2001275~positive regulation of glucose import in response to insulin stimulus	4	0.00272902	0.0184111	AGT, PAK1, IRS1, PIK3R1	813	13	18082	6.84341	1	0.686672	28.5979
GOTERM_BP_DIRECT	GO:0032922~circadian regulation of gene expression	8	0.00545803	0.0190618	NAMPT, NPAS2, NR1D1, ARNTL, CRY1, PPP1CC, ZFHX3, LGR4	813	61	18082	2.91686	1	0.692353	29.451
GOTERM_BP_DIRECT	GO:0045663~positive regulation of myoblast differentiation	5	0.00341127	0.0209457	MEF2C, MAPK14, CDON, NEU2, PIK3R1	813	24	18082	4.63356	1	0.719754	31.8671
GOTERM_BP_DIRECT	GO:0006357~regulation of transcription from RNA polymerase II promoter	28	0.0191031	0.0213201	TRP53, ZFP710, AR, THRA, NRBF2, CEBPD, SUB1, MAFB, RFX5, CEBPG, STAT5B, ZHX2, SMAD3, TLE1, HMGN5, TCF7L1, SOD2, PKNOX2, SNAI3, AES, HSF2, MAPK14, TFDP2, MAMLD1, MLXIP, MKL1, ZFP367, PITX2	813	397	18082	1.56864	1	0.719474	32.3378
GOTERM_BP_DIRECT	GO:0007517~muscle organ development	8	0.00545803	0.022399	DMD, CHD2, SGCD, PAXBP1, JPH1, ZFHX3, TWIST1, UNC45A	813	63	18082	2.82426	1	0.730679	33.6772
GOTERM_BP_DIRECT	GO:0030326~embryonic limb morphogenesis	8	0.00545803	0.022399	FRAS1, SALL4, CYP26B1, DICER1, PRRX1, HOXA10, MBNL1, TWIST1	813	63	18082	2.82426	1	0.730679	33.6772
GOTERM_BP_DIRECT	GO:0060307~regulation of ventricular cardiac muscle cell membrane repolarization	4	0.00272902	0.0226643	CAV3, CACNA2D1, SCN1B, SCN4B	813	14	18082	6.35459	1	0.72852	34.0028
GOTERM_BP_DIRECT	GO:0006107~oxaloacetate metabolic process	4	0.00272902	0.0226643	PCX, GOT1, STAT5B, GHR	813	14	18082	6.35459	1	0.72852	34.0028
GOTERM_BP_DIRECT	GO:0016337~single organismal cell-cell adhesion	11	0.00750479	0.0233534	JUP, RPSA, CDON, CLDN5, EFR3A, LMO7, VMP1, ITGA4, SRF, CTNNA3, CYR61	813	108	18082	2.2653	1	0.732972	34.8412
GOTERM_BP_DIRECT	GO:0030308~negative regulation of cell growth	12	0.00818705	0.0251162	RACK1, RTN4, TRP53, DAB2IP, CGRRF1, SERPINE2, DDX3X, AGT, SMAD3, FRZB, NDUFS3, APBB2	813	125	18082	2.13514	1	0.752623	36.9403
GOTERM_BP_DIRECT	GO:0090003~regulation of establishment of protein localization to plasma membrane	3	0.00204676	0.0267812	RACK1, AR, PIK3R1	813	6	18082	11.1205	1	0.769025	38.8643
GOTERM_BP_DIRECT	GO:0034144~negative regulation of toll-like receptor 4 signaling pathway	3	0.00204676	0.0267812	DAB2IP, NR1D1, ACOD1	813	6	18082	11.1205	1	0.769025	38.8643
GOTERM_BP_DIRECT	GO:0045661~regulation of myoblast differentiation	3	0.00204676	0.0267812	FLOT2, KLHL41, CAPN3	813	6	18082	11.1205	1	0.769025	38.8643
GOTERM_BP_DIRECT	GO:0090336~positive regulation of brown fat cell differentiation	3	0.00204676	0.0267812	FNDC5, MAPK14, MECOM	813	6	18082	11.1205	1	0.769025	38.8643
GOTERM_BP_DIRECT	GO:0010694~positive regulation of alkaline phosphatase activity	3	0.00204676	0.0267812	MEF2C, NPNT, SMAD3	813	6	18082	11.1205	1	0.769025	38.8643
GOTERM_BP_DIRECT	GO:0014842~regulation of skeletal muscle satellite cell proliferation	3	0.00204676	0.0267812	CFLAR, ANGPT1, PAXBP1	813	6	18082	11.1205	1	0.769025	38.8643
GOTERM_BP_DIRECT	GO:0003009~skeletal muscle contraction	5	0.00341127	0.0274671	TNNT3, TNNC2, STAC3, RCSD1, TNNI2	813	26	18082	4.27713	1	0.772007	39.6406
GOTERM_BP_DIRECT	GO:0000902~cell morphogenesis	9	0.00614029	0.0287545	MAPK14, COL4A3BP, TFCP2L1, TENM3, MAP7, SOX6, YAP1, CAPZB, FRY	813	81	18082	2.47123	1	0.782024	41.0727
GOTERM_BP_DIRECT	GO:0007050~cell cycle arrest	9	0.00614029	0.0287545	TRP53, CGRRF1, ZAK, AK1, WDR6, SMAD3, APBB2, ZFHX3, MLF1	813	81	18082	2.47123	1	0.782024	41.0727
GOTERM_BP_DIRECT	GO:0051726~regulation of cell cycle	11	0.00750479	0.029158	RACK1, TRP53, E2F2, SGK1, GADD45G, DICER1, CABLES2, ARNTL, CCNG1, MECOM, PTEN	813	112	18082	2.18439	1	0.78132	41.5149
GOTERM_BP_DIRECT	GO:0007029~endoplasmic reticulum organization	5	0.00341127	0.0311325	VAPB, COL4A3BP, VMP1, CACNA1S, CASQ1	813	27	18082	4.11872	1	0.797889	43.6338
GOTERM_BP_DIRECT	GO:0008016~regulation of heart contraction	5	0.00341127	0.0311325	CAV3, GNAO1, NOS1, THRA, DMPK	813	27	18082	4.11872	1	0.797889	43.6338
GOTERM_BP_DIRECT	GO:0001569~patterning of blood vessels	6	0.00409352	0.0323553	NRP1, PPP3R1, ANGPT1, SRF, ACVR1, PITX2	813	40	18082	3.33616	1	0.805399	44.9095
GOTERM_BP_DIRECT	GO:2000649~regulation of sodium ion transmembrane transporter activity	4	0.00272902	0.0326286	CAV3, SCN1B, SCN4B, RANGRF	813	16	18082	5.56027	1	0.80318	45.1909
GOTERM_BP_DIRECT	GO:0005978~glycogen biosynthetic process	4	0.00272902	0.0326286	PPP1R3C, NR1D1, GYG, AGL	813	16	18082	5.56027	1	0.80318	45.1909
GOTERM_BP_DIRECT	GO:0006413~translational initiation	7	0.00477578	0.0333493	EIF4G2, EIF4E, DDX3X, EIF5, EIF3F, EIF1, EIF2B2	813	54	18082	2.8831	1	0.805399	45.9264
GOTERM_BP_DIRECT	GO:0007399~nervous system development	26	0.0177386	0.0337284	MEF2C, RTN4, DPF3, NRP1, FGF13, NEO1, TTLL7, PTEN, DPF1, ITM2A, METRN, SERPINE2, AVIL, RAB23, SEMA3C, RBFOX1, TNIK, CHAC1, MDGA1, IGF1, MBNL1, RFNG, SEMA6D, NDUFV2, BMPR1A, SRGAP2	813	377	18082	1.53387	1	0.804271	46.3095
GOTERM_BP_DIRECT	GO:0051694~pointed-end actin filament capping	3	0.00204676	0.0363911	LMOD1, LMOD3, TMOD1	813	7	18082	9.53189	1	0.823826	48.929
GOTERM_BP_DIRECT	GO:2001014~regulation of skeletal muscle cell differentiation	3	0.00204676	0.0363911	RBFOX1, UQCC2, KLHL41	813	7	18082	9.53189	1	0.823826	48.929
GOTERM_BP_DIRECT	GO:1903608~protein localization to cytoplasmic stress granule	3	0.00204676	0.0363911	DDX3X, TIA1, YBX1	813	7	18082	9.53189	1	0.823826	48.929
GOTERM_BP_DIRECT	GO:0060396~growth hormone receptor signaling pathway	3	0.00204676	0.0363911	SOCS2, PIK3R1, GHR	813	7	18082	9.53189	1	0.823826	48.929
GOTERM_BP_DIRECT	GO:1901841~regulation of high voltage-gated calcium channel activity	3	0.00204676	0.0363911	CALM3, CALM2, CALM1	813	7	18082	9.53189	1	0.823826	48.929
GOTERM_BP_DIRECT	GO:0060509~Type I pneumocyte differentiation	3	0.00204676	0.0363911	THRA, IGF1, NFIB	813	7	18082	9.53189	1	0.823826	48.929
GOTERM_BP_DIRECT	GO:0060021~palate development	9	0.00614029	0.0368897	MEF2C, FRAS1, WFIKKN2, MEOX2, GDF11, PRRX1, COL11A2, BMPR1A, TWIST1	813	85	18082	2.35494	1	0.823602	49.4059
GOTERM_BP_DIRECT	GO:0006979~response to oxidative stress	12	0.00818705	0.037227	ALDH1A1, TRP53, HMOX2, NDUFA6, GPX3, PRDX5, PON2, NDUFS2, NDUFA12, SOD2, CAR3, MSRB3	813	133	18082	2.00671	1	0.822033	49.7261
GOTERM_BP_DIRECT	GO:0035994~response to muscle stretch	4	0.00272902	0.0383319	SLC8A1, MAPK14, DMD, NFKBIA	813	17	18082	5.2332	1	0.826809	50.7618
GOTERM_BP_DIRECT	GO:0014902~myotube differentiation	4	0.00272902	0.0383319	MEF2C, CAV3, STIM1, HACD1	813	17	18082	5.2332	1	0.826809	50.7618
GOTERM_BP_DIRECT	GO:0001756~somitogenesis	7	0.00477578	0.0389228	TRP53, MIB1, XRCC2, SMAD3, SEMA3C, TTN, BMPR1A	813	56	18082	2.78014	1	0.8273	51.3073
GOTERM_BP_DIRECT	GO:0055085~transmembrane transport	25	0.0170563	0.0390857	CLCN1, CLCN3, MMGT1, SLC16A10, KCNAB1, KCNQ5, SLC35B1, SLC30A4, ABCD2, SLC30A2, TRPC2, SLC8A1, SLC12A2, VDAC2, ABCB6, VDAC3, CACNA1S, ITPR1, ABCB4, SLC25A12, SLC16A3, SLC16A9, SLC25A36, SLC25A19, KCNF1	813	364	18082	1.52755	1	0.824398	51.4567
GOTERM_BP_DIRECT	GO:0006099~tricarboxylic acid cycle	5	0.00341127	0.0392858	SUCLG1, PDHA1, SUCLA2, PDHB, IDH3A	813	29	18082	3.83467	1	0.821826	51.6396
GOTERM_BP_DIRECT	GO:0090002~establishment of protein localization to plasma membrane	6	0.00409352	0.0424594	CAV3, JUP, FLOT2, EFR3A, RDX, EFR3B	813	43	18082	3.10341	1	0.84158	54.4549
GOTERM_BP_DIRECT	GO:0035264~multicellular organism growth	11	0.00750479	0.0436964	GPD2, TRP53, NDUFS6, AR, SLC4A10, XRCC2, SLC12A2, DHCR7, DICER1, IGF1, RPL29	813	120	18082	2.03877	1	0.846252	55.5097
GOTERM_BP_DIRECT	GO:0006103~2-oxoglutarate metabolic process	4	0.00272902	0.0445062	GOT1, STAT5B, IDH3A, GHR	813	18	18082	4.94246	1	0.847891	56.1877
GOTERM_BP_DIRECT	GO:0046716~muscle cell cellular homeostasis	4	0.00272902	0.0445062	CAV3, DMD, MSTN, SRF	813	18	18082	4.94246	1	0.847891	56.1877
GOTERM_BP_DIRECT	GO:0051145~smooth muscle cell differentiation	4	0.00272902	0.0445062	MEF2C, AGT, MKL1, ACVR1	813	18	18082	4.94246	1	0.847891	56.1877
GOTERM_BP_DIRECT	GO:0001558~regulation of cell growth	7	0.00477578	0.0450551	SGK1, SOCS2, HTRA1, HRASLS, KAZALD1, HTRA4, CYR61	813	58	18082	2.68427	1	0.847788	56.6417
GOTERM_BP_DIRECT	GO:0043588~skin development	7	0.00477578	0.0450551	FRAS1, JUP, AARS, EDA, ABCB6, ADAMTS2, TCF7L1	813	58	18082	2.68427	1	0.847788	56.6417
GOTERM_BP_DIRECT	GO:0098609~cell-cell adhesion	15	0.0102338	0.0459988	FMNL2, LDHA, VAPB, PDLIM5, EIF5, OLA1, KLC2, RPS2, CAPZB, MARK2, EIF4G2, TMEM47, LRRFIP1, RAB10, UNC45A	813	189	18082	1.76517	1	0.850209	57.4118
GOTERM_BP_DIRECT	GO:0000045~autophagosome assembly	6	0.00409352	0.0462041	PACS2, ATG4D, MAP1LC3A, ATG4C, RAB23, TRP53INP2	813	44	18082	3.03287	1	0.847921	57.5777
GOTERM_BP_DIRECT	GO:2001237~negative regulation of extrinsic apoptotic signaling pathway	6	0.00409352	0.0462041	CFLAR, AR, NRP1, IGF1, YAP1, ACVR1	813	44	18082	3.03287	1	0.847921	57.5777
GOTERM_BP_DIRECT	GO:2000288~positive regulation of myoblast proliferation	3	0.00204676	0.0471002	IGF1, PAXBP1, PITX2	813	8	18082	8.34041	1	0.849991	58.2943
GOTERM_BP_DIRECT	GO:0097264~self proteolysis	3	0.00204676	0.0471002	CASP12, TENM3, CAPN3	813	8	18082	8.34041	1	0.849991	58.2943
GOTERM_BP_DIRECT	GO:0051289~protein homotetramerization	8	0.00545803	0.0480265	ALDH1A1, GLS, GPX3, SRR, RXRG, ACOT13, KCNJ2, SOD2	813	74	18082	2.40444	1	0.852171	59.0231
GOTERM_BP_DIRECT	GO:0045664~regulation of neuron differentiation	5	0.00341127	0.0485417	NREP, EYA1, CDON, DICER1, ZFHX3	813	31	18082	3.58727	1	0.851837	59.4233

## Sheet: Table S9
Category	Term	Count	%	PValue	Genes	List Total	Pop Hits	Pop Total	Fold Enrichment	Bonferroni	Benjamini	FDR
KEGG_PATHWAY	mmu04141:Protein processing in endoplasmic reticulum	34	0.016229	2.06587e-08	PPP1R15A, VCP, HSP90AB1, SAR1B, MAPK8, BAG2, OS9, CAPN2, SKP1A, UBQLN4, SEC31A, BCAP31, SEC24B, HSPA1L, WFS1, TRAF2, UBE4B, MOGS, UBE2G1, UBE2G2, RAD23B, ERN1, NSFL1C, NPLOC4, DDIT3, CANX, BCL2, PLAA, ATF6, CRYAB, SEC24C, MBTPS2, VIMP, NFE2L2	524	168	7691	2.97044	5.30928e-06	5.3093e-06	5.16469e-06
KEGG_PATHWAY	mmu03050:Proteasome	16	0.00763716	1.29059e-07	PSMD12, PSMD11, PSMD14, PSMA5, PSMD8, PSMB4, PSMA4, PSMD7, PSMA1, PSMD4, PSMD2, PSMC1, PSMB1, PSMD3, PSMC2, PSMD1	524	45	7691	5.21866	3.31677e-05	1.65841e-05	1.61324e-05
KEGG_PATHWAY	mmu05169:Epstein-Barr virus infection	23	0.0109784	0.00011298	RB1, MAP2K3, PSMD12, PSMD11, PSMD14, STAT3, PIK3CD, TRAF2, TYK2, NFKB2, RELB, PSMD8, MAPK8, PSMD7, PSMD4, PIK3CA, PSMD2, AKT2, PSMC1, PSMD3, PSMC2, BCL2, PSMD1	524	136	7691	2.48222	0.02862	0.00967862	0.009415
KEGG_PATHWAY	mmu04710:Circadian rhythm	10	0.00477322	0.000151156	PER2, PER1, PRKAA1, PER3, CRY2, RORC, FBXL3, CSNK1E, BTRC, SKP1A	524	31	7691	4.73467	0.0381051	0.0097118	0.00944727
KEGG_PATHWAY	mmu04068:FoxO signaling pathway	22	0.0105011	0.000253578	SMAD2, PLK3, PRKAA1, GABARAPL1, GADD45B, GADD45A, PRMT1, PLK2, BNIP3, SETD7, STAT3, PIK3CD, CSNK1E, SLC2A4, SIRT1, IGF1R, RBL2, MAPK8, PIK3CA, AKT2, CAT, GRB2	524	134	7691	2.40974	0.0630992	0.0130339	0.0126789
KEGG_PATHWAY	mmu04120:Ubiquitin mediated proteolysis	21	0.0100238	0.00141472	UBE2H, FBXW8, ANAPC7, UBE4A, WWP2, UBE4B, UBE2G1, UBE2G2, PRPF19, RHOBTB1, RHOBTB2, DDB1, KLHL9, HERC4, HERC2, CDC16, UBE2O, UBA1, BTRC, SKP1A, ANAPC2	524	142	7691	2.17061	0.304997	0.0605971	0.0589466
KEGG_PATHWAY	mmu04010:MAPK signaling pathway	31	0.014797	0.00167804	HSPB1, FGF1, RELB, CDC42, CACNA1I, MAPK8, RAP1A, MKNK1, AKT2, MKNK2, RPS6KA1, FLNC, MAP3K4, FGF21, MAP2K3, DUSP4, DUSP5, DAXX, GADD45B, HSPA1L, GADD45A, DUSP1, RRAS2, TRAF2, MAPK8IP3, NFKB2, TAOK3, DDIT3, NF1, GRB2, FGFR1	524	251	7691	1.81276	0.350542	0.0616079	0.0599299
KEGG_PATHWAY	mmu04910:Insulin signaling pathway	20	0.00954645	0.00284293	PRKAA1, INPPL1, PIK3CD, SLC2A4, ACACB, PHKA2, MTOR, GCK, ACACA, PPP1R3F, GYS1, MAPK8, PIK3CA, MKNK1, AKT2, MKNK2, RAPGEF1, TRIP10, GRB2, SH2B2	524	140	7691	2.09678	0.518896	0.091329	0.0888414
KEGG_PATHWAY	mmu03008:Ribosome biogenesis in eukaryotes	14	0.00668251	0.00371459	WDR36, REXO1, WDR3, HEATR1, PWP2, GNL2, GTPBP4, NOL6, CIRH1A, GNL3L, XRN2, NHP2, DROSHA, RIOK2	524	83	7691	2.47572	0.615737	0.106072	0.103183
KEGG_PATHWAY	mmu04144:Endocytosis	30	0.0143197	0.00577982	ARPC1A, FAM21, AP2A1, IGF1R, CDC42, CYTH2, KIF5B, PIP5K1A, WASH1, GIT1, RAB11FIP5, SMAD2, PDCD6IP, HSPA1L, VTA1, VPS37C, ARAP1, ARFGAP3, IGF2R, DNM2, RAB11B, RUFY1, EHD3, EHD4, HGS, BIN1, ARPC3, STAMBP, STAM2, SPG20	524	261	7691	1.68707	0.774565	0.148541	0.144496
KEGG_PATHWAY	mmu03013:RNA transport	21	0.0100238	0.0111569	NUP214, UPF2, EIF4A1, NUP210, NUP188, EIF4A3, NUP153, THOC5, FXR1, NUP93, FXR2, SUMO3, XPO5, TPR, EIF4EBP2, GEMIN5, NUP88, EIF3C, EIF3D, EIF3A, EIF3B	524	170	7691	1.8131	0.944058	0.260666	0.253566
KEGG_PATHWAY	mmu05221:Acute myeloid leukemia	10	0.00477322	0.0124623	STAT5A, PIK3CA, AKT2, STAT3, PIM1, RARA, PIK3CD, GRB2, MTOR, RUNX1	524	56	7691	2.62098	0.960162	0.2669	0.259631
KEGG_PATHWAY	mmu05211:Renal cell carcinoma	11	0.00525055	0.0158686	CDC42, FLCN, EGLN3, RAP1A, PIK3CA, AKT2, RAPGEF1, GAB1, PIK3CD, ARNT, GRB2	524	68	7691	2.3743	0.983607	0.304373	0.296083
KEGG_PATHWAY	mmu04931:Insulin resistance	15	0.00715984	0.0165806	MGEA5, SLC27A1, PRKAA1, STAT3, GFPT1, PIK3CD, SLC2A4, ACACB, CPT1B, MTOR, GYS1, MAPK8, PIK3CA, AKT2, RPS6KA1	524	110	7691	2.00147	0.98639	0.304373	0.296083
KEGG_PATHWAY	mmu04066:HIF-1 signaling pathway	14	0.00668251	0.0202993	EGLN3, PFKFB3, SERPINE1, STAT3, PIK3CD, ARNT, MTOR, IGF1R, PIK3CA, MKNK1, AKT2, MKNK2, BCL2, PDK1	524	102	7691	2.01456	0.994859	0.347794	0.338321
KEGG_PATHWAY	mmu05203:Viral carcinogenesis	25	0.0119331	0.0242517	HDAC4, RB1, VAC14, HPN, UBR4, PIK3CD, CHD4, GTF2E1, CDC42, YWHAG, STAT5A, EGR3, ACTN2, STAT3, TRAF2, SCRIB, NFKB2, RBL2, DDB1, HNRNPK, PIK3CA, PSMC1, GRB2, IL6ST, HIST1H2BC	524	231	7691	1.58847	0.998181	0.389543	0.378933
KEGG_PATHWAY	mmu04152:AMPK signaling pathway	16	0.00763716	0.0266457	PRKAA1, PFKFB3, PPP2R5A, PIK3CD, SLC2A4, ACACB, SIRT1, CPT1B, MTOR, ACACA, IGF1R, RAB11B, GYS1, PIK3CA, PPP2R1A, AKT2	524	128	7691	1.83469	0.999033	0.40282	0.391848
KEGG_PATHWAY	mmu00480:Glutathione metabolism	9	0.0042959	0.0312073	GCLC, GSTM1, GSTP2, GSTO1, GSTP1, GSR, SMS, OPLAH, GSTM7	524	55	7691	2.40177	0.999711	0.439673	0.427697
KEGG_PATHWAY	mmu03040:Spliceosome	16	0.00763716	0.0359414	SF3A1, SF3B2, SF3B3, SF3A2, HSPA1L, EIF4A3, HNRNPU, PRPF19, CHERP, EFTUD2, SART1, HNRNPK, SNRPD1, PCBP1, SRSF2, SNRNP200	524	133	7691	1.76571	0.999918	0.439673	0.427697
KEGG_PATHWAY	mmu04722:Neurotrophin signaling pathway	15	0.00715984	0.0368416	KIDINS220, GAB1, PIK3CD, CDC42, MAPK8, RAP1A, PIK3CA, IRAK2, AKT2, RPS6KA1, RAPGEF1, BCL2, GRB2, SH2B2, ZFP110	524	122	7691	1.80461	0.999935	0.439673	0.427697
KEGG_PATHWAY	mmu05100:Bacterial invasion of epithelial cells	11	0.00525055	0.0376374	CDC42, ITGB1, PIK3CA, CTTN, ARPC3, ARPC1A, CTNNA1, GAB1, CTNNB1, PIK3CD, DNM2	524	78	7691	2.0699	0.999948	0.439673	0.427697
KEGG_PATHWAY	mmu05132:Salmonella infection	11	0.00525055	0.0376374	CDC42, DYNC1H1, DYNC1LI1, MAPK8, ROCK2, ARPC3, ARPC1A, PLEKHM2, FLNC, PKN1, TLR5	524	78	7691	2.0699	0.999948	0.439673	0.427697
KEGG_PATHWAY	mmu05231:Choline metabolism in cancer	13	0.00620519	0.0405835	SLC22A4, DGKD, SLC44A4, SLC44A2, PIK3CD, DGKZ, MTOR, MAPK8, PIK3CA, AKT2, PIP5K1A, GRB2, PLPP1	524	101	7691	1.88918	0.999976	0.448443	0.436229
KEGG_PATHWAY	mmu04510:Focal adhesion	22	0.0105011	0.041878	ITGB1, ROCK2, ACTN2, PIK3CD, MYL12A, IGF1R, CDC42, DIAPH1, MAPK8, RAP1A, PIK3CA, AKT2, RAPGEF1, BCL2, CAPN2, CTNNB1, ITGA7, GRB2, ITGAV, TLN2, FLNC, TLN1	524	207	7691	1.55993	0.999983	0.448443	0.436229
KEGG_PATHWAY	mmu00562:Inositol phosphate metabolism	10	0.00477322	0.046458	INPP4A, MINPP1, PIK3CA, INPP5J, INPPL1, PIP5K1A, PIK3CD, PIP4K2C, MTMR4, PI4K2A	524	70	7691	2.09678	0.999995	0.477588	0.46458

## Sheet: Table S10
Category	Term	Count	%	PValue	Genes	List Total	Pop Hits	Pop Total	Fold Enrichment	Bonferroni	Benjamini	FDR
KEGG_PATHWAY	mmu05012:Parkinson's disease	35	0.019608	3.9412e-12	ATP5E, NDUFB6, GNAI1, NDUFB8, ADCY5, CYC1, ATP5G3, NDUFB2, NDUFS7, NDUFS6, NDUFS5, NDUFS4, ATP5O, NDUFS3, NDUFS2, NDUFA4, NDUFA5, NDUFB11, NDUFB10, SLC25A4, NDUFA6, CYCS, ATP5F1, COX4I1, NDUFC1, VDAC2, VDAC3, NDUFA12, NDUFA11, NDUFV3, SDHC, SDHD, NDUFV2, ATP5C1, UQCRB	455	149	7691	3.97057	1.01288e-09	1.01288e-09	5.14221e-09
KEGG_PATHWAY	mmu05010:Alzheimer's disease	38	0.0212886	7.16921e-12	ATP5E, NDUFB6, NDUFB8, CYC1, PPP3R1, ATP5G3, NDUFB2, NDUFS7, NDUFS6, NDUFS5, NDUFS4, PPP3CB, ATP5O, NDUFS3, NDUFS2, NDUFA4, NDUFA5, NDUFB11, NDUFB10, NOS1, NDUFA6, CYCS, ATP5F1, COX4I1, NDUFC1, CACNA1S, ITPR1, NDUFA12, NDUFA11, NDUFV3, SDHC, SDHD, NDUFV2, ATP5C1, CALM3, CALM2, CALM1, UQCRB	455	177	7691	3.62896	1.8425e-09	9.21251e-10	9.35402e-09
KEGG_PATHWAY	mmu04932:Non-alcoholic fatty liver disease (NAFLD)	34	0.0190477	8.79618e-11	NDUFB6, NDUFB8, PRKAG1, PRKAG2, CYC1, NDUFB2, NDUFS7, NDUFS6, NDUFS5, NDUFS4, MLXIP, NDUFS3, NDUFS2, PIK3R1, NDUFA4, NDUFA5, NDUFB11, NDUFB10, NDUFA6, CYCS, COX4I1, ADIPOR1, NDUFC1, ADIPOQ, IRS1, NDUFA12, NDUFA11, LEP, NDUFV3, SDHC, SDHD, NDUFV2, MAPK9, UQCRB	455	157	7691	3.66059	2.26062e-08	7.53539e-09	1.14767e-07
KEGG_PATHWAY	mmu05016:Huntington's disease	38	0.0212886	2.25839e-10	ATP5E, NDUFB6, NDUFB8, CYC1, ATP5G3, NDUFB2, NDUFS7, NDUFS6, TFAM, NDUFS5, NDUFS4, ATP5O, NDUFS3, NDUFS2, TRP53, NDUFA4, NDUFA5, NDUFB11, NDUFB10, SLC25A4, NDUFA6, CYCS, ATP5F1, COX4I1, NDUFC1, VDAC2, PPARGC1A, VDAC3, ITPR1, NDUFA12, NDUFA11, SOD2, NDUFV3, SDHC, SDHD, NDUFV2, ATP5C1, UQCRB	455	198	7691	3.24407	5.80406e-08	1.45101e-08	2.94661e-07
KEGG_PATHWAY	mmu00190:Oxidative phosphorylation	31	0.017367	3.28722e-10	ATP5E, COX11, NDUFB6, NDUFB8, CYC1, ATP5G3, NDUFB2, NDUFS7, NDUFS6, NDUFS5, NDUFS4, ATP5O, NDUFS3, NDUFS2, ATP5K, NDUFA4, NDUFA5, NDUFB11, NDUFB10, NDUFA6, ATP5F1, COX4I1, NDUFC1, NDUFA12, NDUFA11, NDUFV3, SDHC, SDHD, NDUFV2, ATP5C1, UQCRB	455	139	7691	3.7698	8.44815e-08	1.68963e-08	4.28896e-07
KEGG_PATHWAY	mmu04921:Oxytocin signaling pathway	28	0.0156864	1.4951e-07	MYL6, MEF2C, ADCY4, HRAS, GNAI1, ADCY5, PPP1R12B, PRKAG1, PRKAG2, PPP3R1, KCNJ12, KCNJ2, MYL9, PPP3CB, CACNA2D1, GNAO1, MAP2K2, CACNG7, MYLK4, PPP1CC, CACNA1S, ITPR1, CACNA2D4, ADCY9, CALM3, CALM2, MYLK, CALM1	455	150	7691	3.15528	3.84234e-05	6.404e-06	0.000195072
KEGG_PATHWAY	mmu04910:Insulin signaling pathway	26	0.0145659	5.09784e-07	HRAS, PHKB, PRKAG1, PHKA1, PRKAG2, RHOQ, FOXO1, PPP1R3D, PRKAR2B, PPP1R3C, PIK3R1, SOCS2, MAP2K2, PHKG1, FLOT2, PPP1R3A, FBP2, PPP1CC, PPARGC1A, IRS1, EIF4E, MAPK9, CALM3, CRK, CALM2, CALM1	455	140	7691	3.13918	0.000131006	1.87162e-05	0.000665133
KEGG_PATHWAY	mmu04022:cGMP-PKG signaling pathway	28	0.0156864	8.46976e-07	MEF2C, ADCY4, ATP1B3, GNAI1, ADCY5, PPP3R1, PRKG1, SRF, MYL9, ATP2B1, ADRB3, PPP3CB, KCNMA1, SLC8A1, SLC25A4, MAP2K2, MYLK4, PPP1CC, VDAC2, CACNA1S, VDAC3, IRS1, ITPR1, ADCY9, CALM3, CALM2, MYLK, CALM1	455	163	7691	2.90363	0.000217649	2.72087e-05	0.00110508
KEGG_PATHWAY	mmu04010:MAPK signaling pathway	35	0.019608	3.99113e-06	MEF2C, IL1R1, HRAS, ZAK, MRAS, PPM1A, PPP3R1, FGF13, GNG12, SRF, RASGRP3, PPP3CB, PAK1, EGF, MAP2K6, TRP53, NTF5, CACNA2D1, MAP2K2, CACNG7, MAP2K4, ECSIT, CACNA1S, TAB2, FLNA, CACNA2D4, MAP4K3, RPS6KA6, RPS6KA2, MAPK14, NTRK2, GADD45G, MAPK9, CRK, DUSP7	455	251	7691	2.35703	0.0010252	0.000113963	0.00520725
KEGG_PATHWAY	mmu01100:Metabolic pathways	109	0.0610648	2.37728e-05	HGSNAT, LDHA, PDHB, PGP, ST3GAL3, GOT1, ST3GAL2, IDS, NT5C3, ST3GAL6, CES1D, SPR, PDHA1, AMY1, SUCLG1, FBP2, PNPLA3, PGM2, ATP5C1, ADSL, KDSR, MDH2, MDH1, GATC, ME1, ME3, MVD, NT5C1A, OCRL, QRSL1, POLE4, TPI1, CEPT1, ALDH4A1, AMD1, B4GALT1, ODC1, MOCS2, AK1, MAOA, AK6, IDH3A, NDUFV3, GLT28D2, GLS, ST8SIA5, NDUFV2, ATP5E, NAMPT, COX11, ALG3, CYC1, PKM, NDUFS7, NDUFS6, NDUFS5, NDUFS4, AGPAT5, P4HA2…	455	1269	7691	1.4519	0.00609104	0.00061078	0.0310128
KEGG_PATHWAY	mmu04261:Adrenergic signaling in cardiomyocytes	23	0.0128852	2.63949e-05	ADCY4, CACNA2D1, PPP2R3A, SCN1B, ATP1B3, GNAI1, ADCY5, CACNG7, PPP1CC, TPM2, TPM1, CACNA1S, CACNA2D4, ATP2B1, ADCY9, MAPK14, PPP2CB, CALM3, SCN4B, CALM2, PPP2R2D, CALM1, PPP2R2A	455	142	7691	2.73786	0.00676062	0.000616498	0.0344329
KEGG_PATHWAY	mmu04020:Calcium signaling pathway	26	0.0145659	5.07248e-05	ADCY4, SLC8A1, NOS1, TNNC2, SLC25A4, PHKG1, PHKB, PHKA1, MYLK4, PPP3R1, STIM2, STIM1, VDAC2, VDAC3, CACNA1S, ITPR1, ATP2B1, ADRB3, ADCY9, PLCD3, PPP3CB, CALM3, PLCD4, CALM2, MYLK, CALM1	455	180	7691	2.44159	0.012952	0.00108579	0.0661624
KEGG_PATHWAY	mmu00020:Citrate cycle (TCA cycle)	10	0.00560227	6.65247e-05	PCX, SUCLG1, SDHC, SDHD, PDHA1, SUCLA2, PDHB, MDH2, IDH3A, MDH1	455	32	7691	5.28228	0.0169521	0.00131432	0.0867625
KEGG_PATHWAY	mmu01130:Biosynthesis of antibiotics	28	0.0156864	0.000137918	LDHA, MVD, PDHB, PKM, PGP, TPI1, GOT1, AKR1A1, ENO3, PDHA1, SUCLA2, HSD17B7, ENO1, ODC1, SUCLG1, AK1, AK3, FBP2, AK6, IDH3A, PGM2, SDHC, SDHD, ADSL, OAT, UGP2, MDH2, MDH1	455	214	7691	2.21165	0.0348264	0.00252875	0.179797
KEGG_PATHWAY	mmu01200:Carbon metabolism	19	0.0106443	0.000138861	ME1, ME3, SUCLG1, FBP2, PDHB, IDH3A, PKM, PCX, PGP, TPI1, GOT1, SDHC, SDHD, ENO3, PDHA1, SUCLA2, MDH2, ENO1, MDH1	455	116	7691	2.76864	0.0350604	0.00237649	0.181026
KEGG_PATHWAY	mmu04510:Focal adhesion	27	0.0151261	0.000196819	CAV3, HRAS, CAV1, PPP1R12B, PTEN, MYL9, ITGB6, COL6A2, COL6A1, PAK1, COL11A2, EGF, THBS2, PIK3R1, COL4A2, MYLK4, MYLPF, MYL12B, ITGA4, PPP1CC, COL5A3, FLNA, LAMA2, VWF, MAPK9, CRK, MYLK	455	207	7691	2.20478	0.0493291	0.00315672	0.256493
KEGG_PATHWAY	mmu04922:Glucagon signaling pathway	17	0.00952386	0.000225209	LDHA, PHKG1, PHKB, PRKAG1, PHKA1, PRKAG2, PPP3R1, FOXO1, PPARGC1A, PDHB, ITPR1, PKM, PPP3CB, CALM3, PDHA1, CALM2, CALM1	455	100	7691	2.87356	0.0562417	0.00339922	0.29344
KEGG_PATHWAY	mmu05414:Dilated cardiomyopathy	15	0.00840341	0.000314212	ADCY4, CACNA2D1, ADCY5, CACNG7, ITGA4, TTN, TPM2, TPM1, CACNA1S, CACNA2D4, ADCY9, DMD, ITGB6, SGCD, SGCB	455	83	7691	3.05481	0.0775898	0.00447691	0.40919
KEGG_PATHWAY	mmu00620:Pyruvate metabolism	10	0.00560227	0.000347253	PKM, ME1, PCX, ME3, LDHA, ACYP2, PDHA1, PDHB, MDH2, MDH1	455	39	7691	4.33418	0.0853919	0.00468686	0.452128
KEGG_PATHWAY	mmu04970:Salivary secretion	14	0.00784318	0.00050644	KCNMA1, ADCY4, NOS1, ATP1B3, ADCY5, PRKG1, ITPR1, ATP2B1, ADRB3, ADCY9, CALM3, SLC4A2, CALM2, CALM1	455	77	7691	3.07333	0.12207	0.00648826	0.658759
KEGG_PATHWAY	mmu04150:mTOR signaling pathway	12	0.00672273	0.000569139	RPS6KA6, EIF4E, AKT1S1, CAB39L, RPS6KA2, ULK2, RICTOR, RRAGD, IRS1, PTEN, PIK3R1, DDIT4	455	59	7691	3.43796	0.13611	0.00694295	0.740037
KEGG_PATHWAY	mmu05410:Hypertrophic cardiomyopathy (HCM)	14	0.00784318	0.000653075	CACNA2D1, CACNG7, PRKAG1, PRKAG2, ITGA4, TTN, TPM2, TPM1, CACNA1S, CACNA2D4, DMD, ITGB6, SGCD, SGCB	455	79	7691	2.99552	0.154558	0.00760255	0.848748
KEGG_PATHWAY	mmu04931:Insulin resistance	17	0.00952386	0.000677407	PRKAG1, PRKAG2, NFKBIA, FOXO1, PPP1R3A, PPP1CC, PPARGC1A, PTEN, IRS1, RPS6KA6, PPP1R3D, PPP1R3C, RPS6KA2, TBC1D4, MAPK9, MLXIP, PIK3R1	455	110	7691	2.61233	0.159831	0.00754325	0.880241
KEGG_PATHWAY	mmu04924:Renin secretion	13	0.00728295	0.000817449	KCNMA1, ADRB3, GNAI1, AGT, ADCY5, PPP3CB, PPP3R1, CALM3, KCNJ2, CACNA1S, CALM2, ITPR1, CALM1	455	71	7691	3.09497	0.189554	0.00871886	1.06132
KEGG_PATHWAY	mmu04114:Oocyte meiosis	17	0.00952386	0.000828197	ADCY4, AR, ADCY5, CPEB4, PPP3R1, CPEB1, PPP1CC, ITPR1, RBX1, RPS6KA6, ADCY9, RPS6KA2, PPP2CB, PPP3CB, CALM3, CALM2, CALM1	455	112	7691	2.56568	0.191791	0.00848122	1.07521
KEGG_PATHWAY	mmu04971:Gastric acid secretion	13	0.00728295	0.000929741	ADCY4, ATP1B3, GNAI1, ADCY5, MYLK4, KCNJ2, ITPR1, ADCY9, CALM3, SLC4A2, MYLK, CALM2, CALM1	455	72	7691	3.05198	0.212628	0.00915227	1.2063
KEGG_PATHWAY	mmu04270:Vascular smooth muscle contraction	18	0.0100841	0.00121606	KCNMA1, MYL6, ADCY4, MAP2K2, ADCY5, PPP1R12B, MYLK4, PRKG1, PPP1CC, CACNA1S, ITPR1, MYL9, ADCY9, CALM3, RAMP1, CALM2, MYLK, CALM1	455	127	7691	2.39574	0.268544	0.0115153	1.57507
KEGG_PATHWAY	mmu04152:AMPK signaling pathway	18	0.0100841	0.00132796	PPP2R3A, CAB39L, PRKAG1, PRKAG2, ADIPOR1, FOXO1, FBP2, PPARGC1A, ADIPOQ, IRS1, LEP, AKT1S1, PPP2CB, RAB10, TBC1D1, PPP2R2D, PIK3R1, PPP2R2A	455	128	7691	2.37703	0.289305	0.0121228	1.71885
KEGG_PATHWAY	mmu04912:GnRH signaling pathway	14	0.00784318	0.00183058	ADCY4, HRAS, MAP2K2, ADCY5, MAP2K4, CACNA1S, ITPR1, ADCY9, MAPK14, MAPK9, CALM3, MAP2K6, CALM2, CALM1	455	88	7691	2.68916	0.375555	0.0161065	2.36227
KEGG_PATHWAY	mmu00330:Arginine and proline metabolism	10	0.00560227	0.00199069	ODC1, GOT1, NOS1, CKM, P4HA2, MAOA, ALDH4A1, SMOX, AMD1, OAT	455	49	7691	3.44965	0.400775	0.0169257	2.56642
KEGG_PATHWAY	mmu03010:Ribosome	19	0.0106443	0.00211037	MRPL2, RPL36A, RPL13, RPL15, RPL23A, RPL24, RPS2, MRPL30, RPS4X, MRPL13, MRPL12, RPS29, RPL9, RPLP1, RPL3L, MRPL19, RPS12, RPS20, UBA52	455	145	7691	2.21491	0.418961	0.0173616	2.71874
KEGG_PATHWAY	mmu04728:Dopaminergic synapse	18	0.0100841	0.00219865	GNAO1, PPP2R3A, GNAI1, MAOA, ADCY5, GNG12, PPP1CC, ITPR1, MAPK14, PPP2CB, PPP3CB, MAPK9, CALM3, GNG5, PPP2R2D, CALM2, CALM1, PPP2R2A	455	134	7691	2.27059	0.432023	0.017522	2.83097
KEGG_PATHWAY	mmu04015:Rap1 signaling pathway	24	0.0134455	0.00372548	ADCY4, F2RL3, HRAS, GNAO1, GNAI1, MAP2K2, ADCY5, MRAS, FGF13, DOCK4, PFN2, RASGRP3, ADCY9, TIAM1, MAPK14, RALA, CALM3, ANGPT1, EGF, CRK, CALM2, PIK3R1, MAP2K6, CALM1	455	214	7691	1.8957	0.616814	0.0286493	4.75317
KEGG_PATHWAY	mmu05230:Central carbon metabolism in cancer	11	0.0061625	0.00396933	PKM, SLC16A3, TRP53, SLC1A5, HRAS, MAP2K2, GLS, PDHA1, PTEN, PDHB, PIK3R1	455	64	7691	2.90525	0.640179	0.0296158	5.05691
KEGG_PATHWAY	mmu04611:Platelet activation	17	0.00952386	0.00429705	F2RL3, ADCY4, GNAI1, ADCY5, MYLK4, STIM1, MYL12B, COL5A3, PRKG1, PPP1CC, ITPR1, VWF, ADCY9, MAPK14, COL11A2, PIK3R1, MYLK	455	131	7691	2.19356	0.669358	0.0311259	5.46367
KEGG_PATHWAY	mmu04915:Estrogen signaling pathway	14	0.00784318	0.00479381	ADCY4, HRAS, GNAO1, ADCY9, GNAI1, MAP2K2, FKBP5, ADCY5, FKBP4, CALM3, CALM2, PIK3R1, ITPR1, CALM1	455	98	7691	2.41476	0.709157	0.033723	6.07721
KEGG_PATHWAY	mmu04720:Long-term potentiation	11	0.0061625	0.00497687	RPS6KA6, HRAS, MAP2K2, RPS6KA2, PPP3CB, PPP3R1, CALM3, PPP1CC, CALM2, ITPR1, CALM1	455	66	7691	2.81722	0.722587	0.0340618	6.30237
KEGG_PATHWAY	mmu04722:Neurotrophin signaling pathway	16	0.00896364	0.00526957	TRP53, NTF5, HRAS, MAP2K2, NFKBIA, IRS1, RPS6KA6, RPS6KA2, MAPK14, NTRK2, MAPK9, CALM3, CRK, PIK3R1, CALM2, CALM1	455	122	7691	2.21683	0.742789	0.0351023	6.66135
KEGG_PATHWAY	mmu04068:FoxO signaling pathway	17	0.00952386	0.00536682	HRAS, SGK1, MAP2K2, PRKAG1, PRKAG2, FOXO1, SMAD3, HOMER1, PTEN, IRS1, SOD2, TNFSF10, MAPK14, GADD45G, MAPK9, EGF, PIK3R1	455	134	7691	2.14445	0.749172	0.0348398	6.78033
KEGG_PATHWAY	mmu05412:Arrhythmogenic right ventricular cardiomyopathy (ARVC)	11	0.0061625	0.00555066	CACNA2D1, PKP2, DMD, CACNG7, ITGB6, SGCD, ITGA4, CACNA1S, CTNNA3, SGCB, CACNA2D4	455	67	7691	2.77517	0.760809	0.0351304	7.00489
KEGG_PATHWAY	mmu04923:Regulation of lipolysis in adipocytes	10	0.00560227	0.00574083	ADRB3, ADCY4, ADCY9, PLIN1, GNAI1, ADCY5, PRKG1, IRS1, TSHR, PIK3R1	455	57	7691	2.96549	0.772281	0.0354454	7.23665
KEGG_PATHWAY	mmu04810:Regulation of actin cytoskeleton	23	0.0128852	0.00719563	HRAS, MAP2K2, PPP1R12B, MRAS, ARHGEF6, MYLK4, SSH2, MYLPF, MYL12B, FGF13, ITGA4, GNG12, PPP1CC, MYL9, PFN2, TIAM1, ITGB6, SCIN, PAK1, EGF, CRK, PIK3R1, MYLK	455	213	7691	1.82524	0.843697	0.0432274	8.99207
KEGG_PATHWAY	mmu04024:cAMP signaling pathway	21	0.0117648	0.0121153	ADCY4, ATP1B3, MAP2K2, GNAI1, ADCY5, NFKBIA, PPP1CC, CACNA1S, MYL9, ATP2B1, ADCY9, TIAM1, PDE4B, CALM3, MAPK9, PAK1, TSHR, CALM2, HCAR1, PIK3R1, CALM1	455	197	7691	1.80187	0.956398	0.070262	14.7037
KEGG_PATHWAY	mmu04713:Circadian entrainment	13	0.00728295	0.0123061	ADCY4, GNAO1, NOS1, GNAI1, ADCY5, GNG12, PRKG1, ITPR1, ADCY9, CALM3, GNG5, CALM2, CALM1	455	98	7691	2.24227	0.95851	0.0697714	14.9184
KEGG_PATHWAY	mmu00010:Glycolysis / Gluconeogenesis	10	0.00560227	0.0148086	PKM, PGM2, TPI1, LDHA, AKR1A1, ENO3, PDHA1, FBP2, PDHB, ENO1	455	66	7691	2.56111	0.978383	0.0816771	17.6885
KEGG_PATHWAY	mmu04725:Cholinergic synapse	14	0.00784318	0.0153969	KCNQ5, ADCY4, HRAS, GNAO1, ADCY9, GNAI1, ADCY5, GNG12, KCNJ12, KCNJ2, GNG5, CACNA1S, PIK3R1, ITPR1	455	113	7691	2.09421	0.981459	0.0830397	18.3275
KEGG_PATHWAY	mmu05200:Pathways in cancer	35	0.019608	0.0163271	ADCY4, F2RL3, HRAS, GNAI1, ADCY5, STAT5B, ARNT2, FOXO1, NFKBIA, FGF13, GNG12, CXCL12, PTEN, RBX1, RASGRP3, RALA, RARB, EGF, GNG5, PIK3R1, TRP53, AR, COL4A2, MAP2K2, CYCS, RXRG, SMAD3, CTNNA3, LAMA2, CCDC6, ADCY9, TCEB2, MAPK9, TCEB1, CRK	455	395	7691	1.49776	0.985458	0.0860825	19.3285
KEGG_PATHWAY	mmu04066:HIF-1 signaling pathway	13	0.00728295	0.0165663	EIF4E, TFRC, MAP2K2, TCEB2, ENO3, ANGPT1, PDHA1, TCEB1, EGF, PIK3R1, PDHB, ENO1, RBX1	455	102	7691	2.15434	0.986339	0.0855583	19.584
KEGG_PATHWAY	mmu04723:Retrograde endocannabinoid signaling	13	0.00728295	0.0177869	ADCY4, GNAO1, GNAI1, ADCY5, GNG12, CACNA1S, ITPR1, DAGLA, NAPEPLD, ADCY9, MAPK14, MAPK9, GNG5	455	103	7691	2.13343	0.990072	0.0898355	20.8765
KEGG_PATHWAY	mmu04920:Adipocytokine signaling pathway	10	0.00560227	0.0249928	LEP, PRKAG1, PRKAG2, RXRG, MAPK9, NFKBIA, ADIPOR1, IRS1, PPARGC1A, ADIPOQ	455	72	7691	2.34768	0.998504	0.121989	28.1246
KEGG_PATHWAY	mmu04070:Phosphatidylinositol signaling system	12	0.00672273	0.0271549	DGKA, PLCD3, CALM3, PLCD4, OCRL, PTEN, INPP5A, IP6K3, CALM2, PIK3R1, ITPR1, CALM1	455	97	7691	2.09113	0.999154	0.129539	30.1766
KEGG_PATHWAY	mmu05014:Amyotrophic lateral sclerosis (ALS)	8	0.00448182	0.0290314	TRP53, NOS1, MAPK14, CYCS, TOMM40L, PPP3CB, PPP3R1, MAP2K6	455	51	7691	2.6515	0.999485	0.135502	31.9134
KEGG_PATHWAY	mmu04914:Progesterone-mediated oocyte maturation	11	0.0061625	0.0315621	RPS6KA6, ADCY4, ADCY9, GNAI1, RPS6KA2, MAPK14, ADCY5, CPEB4, MAPK9, CPEB1, PIK3R1	455	87	7691	2.1372	0.999737	0.144025	34.1929
KEGG_PATHWAY	mmu04512:ECM-receptor interaction	11	0.0061625	0.0338136	LAMA2, VWF, COL4A2, NPNT, ITGB6, COL6A2, COL6A1, ITGA4, COL11A2, COL5A3, THBS2	455	88	7691	2.11291	0.999855	0.151013	36.1613
KEGG_PATHWAY	mmu04974:Protein digestion and absorption	11	0.0061625	0.0338136	SLC1A5, COL4A2, SLC8A1, ATP1B3, SLC16A10, ELN, COL6A2, COL15A1, COL6A1, COL11A2, COL5A3	455	88	7691	2.11291	0.999855	0.151013	36.1613
KEGG_PATHWAY	mmu05214:Glioma	9	0.00504205	0.036392	TRP53, HRAS, MAP2K2, CALM3, EGF, PTEN, CALM2, PIK3R1, CALM1	455	65	7691	2.34046	0.999927	0.159049	38.3487
KEGG_PATHWAY	mmu04260:Cardiac muscle contraction	10	0.00560227	0.0366544	CACNA2D1, ATP1B3, CACNG7, CYC1, COX4I1, TPM2, CACNA1S, TPM1, UQCRB, CACNA2D4	455	77	7691	2.19523	0.999932	0.157497	38.5674
KEGG_PATHWAY	mmu04724:Glutamatergic synapse	13	0.00728295	0.0381702	ADCY4, GNAO1, SLC1A3, ADCY9, GNAI1, ADCY5, GLS, PPP3CB, PPP3R1, GNG12, HOMER1, GNG5, ITPR1	455	115	7691	1.91081	0.999955	0.160939	39.8167
KEGG_PATHWAY	mmu04151:PI3K-Akt signaling pathway	30	0.0168068	0.0404764	HRAS, PPP2R3A, FGF13, GNG12, PTEN, PPP2CB, ITGB6, COL6A2, COL6A1, ANGPT1, EGF, COL11A2, THBS2, GNG5, PIK3R1, PPP2R2D, GHR, TRP53, SGK1, COL4A2, MAP2K2, ITGA4, COL5A3, IRS1, DDIT4, LAMA2, VWF, EIF4E, THEM4, PPP2R2A	455	351	7691	1.44473	0.999976	0.167301	41.6725
KEGG_PATHWAY	mmu04360:Axon guidance	14	0.00784318	0.040519	HRAS, PLXNA1, GNAI1, PPP3R1, CXCL12, EPHA7, SEMA6D, UNC5A, SEMA7A, PPP3CB, SEMA3C, SEMA4D, PAK1, SRGAP2	455	129	7691	1.83447	0.999976	0.164875	41.7063
KEGG_PATHWAY	mmu05211:Renal cell carcinoma	9	0.00504205	0.0458009	HRAS, MAP2K2, ARNT2, TCEB2, PAK1, TCEB1, CRK, PIK3R1, RBX1	455	68	7691	2.2372	0.999994	0.181936	45.7572
