# Supplementary material for: Skeletal muscle p53‐depletion uncovers a mechanism of fuel usage suppression that enables efficient energy conservation
Source: J Cachexia Sarcopenia Muscle. 2024 Jul 15;15(5):1772–84. doi: 10.1002/jcsm.13529 (PMC11446685; doi:10.1002/jcsm.13529)
Supplement: Supplementary file 3 — Table S11. Primer sequences for qPCR analyses. [file JCSM-15-1772-s003.xlsx]

## Sheet: Suppl Table S11
Gene symbol	Fwd. primer (5'–3')	Rev. primer (5'–3')
Acaa2	CTGCTACGAGGTGTGTTCATC	AGCTCTGCATGACATTGCCC
Acadl	CCGCCCGATGTTCTCATTCT	CGCCATGTTTCTCTGCGATG
Acadm	AAAAGAGCCTGGGAACTCGG	GAATCACAGGCATTTGCCCC
Acads	TAGCCATGCAAACCCTGGAC	TTGCGGTTCTCGGCATACTT
Acadvl	GTAGCCTCCATCCGAAGCTC	CAGGCCCCCATTACTGATCC
Arbp	TTTGGGCATCACCACGAAAA	GGACACCCTCCAGAAAGCGA
Cdkn1a	GACATTCAGAGCCACAGGCAC	GACCGAAGAGACAACGGCAC
Cpt1b	CCTGGTGCTCAAGTCATGGT	TGCTTGCACATTTGTGTTCTT
Cry1	GCTCGTGTCCGTTCGTG	AAGACACTGAAGCAAAAATCGCC
Cry2	CAAAGGACTACGGCTCCACG	TGCAGTAGGAACCTCCATCG
Ddit4	TCTTCGCTGACCGCGCTAGC	CGGCCGGAGTTCGAGACGAG
Ehhadh	GTTTGGACCATACGGTTAGAGC	GCTTCTGGTATCGCTGTATTTCA
Fbxo32	CTCAGAGAGGCAGATTCGCA	CCTGCTGAAAACAAACCCCG
G6pc	GAAAGCTAAGAGATGGTGTGAGCGG	ATGCAGGCGAAGCGGAATGG
Gpt1	GTGCCTCCTGGAAGAGACTG	TCAGAGAGCATCCAGTGTGG
Gpt2	GACAGGGCTAATCTCGGCAG	GCACTGTAAGATCCCAAGCTG
Hadh	TCAAGCATGTGACCGTCATCG	TGGATTTTGCCAGGATGTCTTC
Lpin1	GTCGTCGAGCAAGACAGATTCC	ACCAGGATCCCCATTCTTGG
Nr1d1	TGGCATGGTGCTACTGTGTAA	CCAAAACGCACAGCATCTCTA
Pck1	AGCCTTTGGTCAACAACTGG	TGCCTTCGGGGTTAGTTATG
Pcx	GGGATGCCCACCAGTCACT	CATAGGGCGCAATCTTTTTGA
Pdha1	GGGACGTCTGTTGAGAGAGC	TGTGTCCATGGTAGCGGTAA
Pdk2	AGGGGCACCCAAGTACATC	TGCCGGAGGAAAGTGAATGAC
Pdk4	CGCTTAGTGAACACTCCTTCG	CTTCTGGGCTCTTCTCATGG
Pdp1	CACTGCGGAGGCACATTCTA	GAACTCAGCAGGGGCTCAAAG
Per1	GGAGCTTCTGGGTTGCGG	TAATCACGACACCTGGCCG
Per2	CCACTATGTGACAGCGGAGG	CTCTGGAATAAGCGCTTCGC
Ppp1r3c	CCAATGAGCTGCACCAGAATGA	GTCTGCACTCCGTCAGGTTT
Sesn2	CGCCACTCAGAGAAGGTTCA	ACGGGGTAGTCAGGTCATGT
Slc2a4	GTGACTGGAACACTGGTCCTA	CCAGCCACGTTGCATTGTAG
Trim63	CTACCTTCCTCTCAAGTGCCA	CCCTATGCTAGTCCCTGCTCT
Trp53	CTAGCATTCAGGCCCTCATC	TCCGACTGTGACTCCTCCAT
